# Supplementary material for: Targeting fibroblast growth factor receptors to combat aggressive ependymoma
Source: Acta Neuropathol. 2021 May 27;142(2):339–60. doi: 10.1007/s00401-021-02327-x (PMC8270873; doi:10.1007/s00401-021-02327-x)
Supplement: Supplementary file 2 — Supplementary file2 (XLSX 413 KB) [file 401_2021_2327_MOESM2_ESM.xlsx]

## Sheet: scGenesets_BT214_Co_vs_Pon
	ID	Description	setSize	enrichmentScore	NES	pvalue	p.adjust	qvalues	rank	leading_edge	core_enrichment
PF_NSC_like	PF_NSC_like	PF_NSC_like	27	0.761271	1.61546	0.00324823	0.0461551	0.0383561	1710	tags=56%, list=11%, signal=49%	ZFP36/LGALS3/KLF6/MFAP2/BTG2/FOS/KLF10/JUNB/SERTAD1/ATF3/MAFF/NFKBIZ/IER2/PPP1R15A/DUSP1
PF_Immune_Reactive	PF_Immune_Reactive	PF_Immune_Reactive	23	0.742033	1.53682	0.00965749	0.0611641	0.0508289	1292	tags=35%, list=8%, signal=32%	S100A11/LGALS3/IFITM3/IFITM2/IFITM1/ISG15/HLA-DRA/FBLN5
PF_Astroependymal_like	PF_Astroependymal_like	PF_Astroependymal_like	24	-0.611101	-1.38704	0.0755814	0.287209	0.238678	602	tags=29%, list=4%, signal=28%	PLSCR4/CPE/S100B/SPARCL1/CTSH/ATP1A2/AQP1
PF_Glial_Progenitor_like	PF_Glial_Progenitor_like	PF_Glial_Progenitor_like	19	-0.590224	-1.24561	0.181556	0.431196	0.358335	1574	tags=21%, list=10%, signal=19%	MOXD1/RPL21/ID1/AQP1
PF_Metabolic	PF_Metabolic	PF_Metabolic	25	0.609475	1.27919	0.15512	0.431196	0.358335	1830	tags=36%, list=12%, signal=32%	IFITM3/PGK1/TPI1/PGAM1/ENO2/TMSB4X/LDHA/PDK1/PFKP
PF_G2M_Phase	PF_G2M_Phase	PF_G2M_Phase	27	0.56119	1.19088	0.224888	0.474763	0.39454	1183	tags=26%, list=8%, signal=24%	BIRC5/KIF2C/KPNA2/TROAP/CKS2/PBK/UBE2C
PF_Ependymal_like	PF_Ependymal_like	PF_Ependymal_like	20	0.54293	1.09347	0.369301	0.584726	0.485922	860	tags=15%, list=6%, signal=14%	CD36/C9orf24/ANXA1
PF_Neuronal_Precursor_like	PF_Neuronal_Precursor_like	PF_Neuronal_Precursor_like	24	0.448547	0.933172	0.592705	0.667923	0.555061	1040	tags=21%, list=7%, signal=19%	RND3/MLLT11/CRMP1/MEG3/TMSB4X
PF_S_Phase	PF_S_Phase	PF_S_Phase	24	-0.404799	-0.918792	0.549419	0.667923	0.555061	1812	tags=29%, list=12%, signal=26%	DNAJC9/RRM1/PCNA/MCM3/ZWINT/TYMS/HMGB2

## Sheet: scGenesets_BT214_Co_vs_Nin
ID	Description	setSize	enrichmentScore	NES	pvalue	p.adjust	qvalues	rank	leading_edge	core_enrichment
PF_S_Phase	PF_S_Phase	24	0.813188	1.80169	0.000337207	0.00640694	0.00425946	793	tags=38%, list=5%, signal=36%	TK1/MCM7/MCM5/GINS2/ZWINT/TYMS/RNASEH2A/FANCI/MCM2
PF_Astroependymal_like	PF_Astroependymal_like	24	-0.801703	-1.56234	0.00792778	0.0502093	0.0333801	1674	tags=46%, list=11%, signal=41%	CNTN1/S100B/FEZ1/ATP1A2/SEMA3B/PLSCR4/TSPAN7/IGSF1/CTSH/SPARCL1/AQP1
PF_NSC_like	PF_NSC_like	27	0.680196	1.5431	0.0265305	0.100816	0.0670243	2056	tags=41%, list=13%, signal=35%	BTG2/FOS/MFAP2/KLF10/ZFP36/KLF6/PPP1R15A/MDK/JUNB/NFKBIZ/LGALS3
PF_G2M_Phase	PF_G2M_Phase	27	0.581205	1.31853	0.104	0.219556	0.145965	2159	tags=37%, list=14%, signal=32%	BIRC5/UBE2C/TROAP/CCNB2/CCNB1/KPNA2/NUF2/CKS2/TPX2/PBK
PF_Neuronal_Precursor_like	PF_Neuronal_Precursor_like	24	-0.594591	-1.15872	0.287805	0.420638	0.279648	822	tags=38%, list=5%, signal=36%	PCBP4/TAGLN3/STMN4/STMN2/RTN1/DCX/BEX1/GAP43/TMSB15A
PF_Glial_Progenitor_like	PF_Glial_Progenitor_like	19	-0.548317	-1.04424	0.427852	0.541946	0.360297	193	tags=37%, list=1%, signal=36%	IGF2/NCAN/ID1/HES6/TAGLN3/MOXD1/AQP1
PF_Ependymal_like	PF_Ependymal_like	20	0.429417	0.92407	0.553659	0.65747	0.437099	2402	tags=35%, list=16%, signal=30%	CD36/C9orf24/ROPN1L/C9orf116/CAPS/DYNLRB2/LRRC46
PF_Immune_Reactive	PF_Immune_Reactive	23	-0.35247	-0.684949	0.894137	0.943811	0.627464	1580	tags=22%, list=10%, signal=20%	STAT1/CD74/HLA-DRA/TNFRSF11B/MX1
PF_Metabolic	PF_Metabolic	25	-0.310032	-0.610335	0.959807	0.959807	0.638099	1008	tags=28%, list=7%, signal=26%	FAM162A/SLC2A3/PCP4/FTL/PFKP/S100A10/PIM1

## Sheet: scGenesets_BT214_Co_vs_Dov
ID	Description	setSize	enrichmentScore	NES	pvalue	p.adjust	qvalues	rank	leading_edge	core_enrichment
PF_G2M_Phase	PF_G2M_Phase	27	0.787133	1.62049	0.00376766	0.0178964	0.0118979	2261	tags=52%, list=15%, signal=44%	BIRC5/UBE2C/CKS2/TROAP/CCNB2/PRC1/PBK/TPX2/CENPF/KPNA2/BUB1/TOP2A/NUF2/MAD2L1
PF_Glial_Progenitor_like	PF_Glial_Progenitor_like	19	0.73969	1.4257	0.04	0.130381	0.0866796	676	tags=21%, list=4%, signal=20%	AGT/FXYD6/RGS3/FABP5
PF_Neuronal_Precursor_like	PF_Neuronal_Precursor_like	24	0.708677	1.42545	0.0480349	0.130381	0.0866796	1607	tags=29%, list=11%, signal=26%	TMSB15A/CRMP1/MEG3/DCX/MLLT11/RTN1/NREP
PF_Metabolic	PF_Metabolic	25	-0.644464	-1.46973	0.0739799	0.161456	0.107339	1100	tags=24%, list=7%, signal=22%	HAX1/FAM162A/SLC2A1/ACTA2/DDIT3/PIM1
PF_NSC_like	PF_NSC_like	27	-0.550731	-1.28027	0.152104	0.288997	0.192131	699	tags=26%, list=5%, signal=25%	FOS/DUSP1/EGR1/ID2/EGR2/SERTAD1/DDIT3
PF_Astroependymal_like	PF_Astroependymal_like	24	0.599609	1.20607	0.219796	0.379648	0.252398	579	tags=17%, list=4%, signal=16%	SPARCL1/CTSH/TTYH1/GPRC5B
PF_S_Phase	PF_S_Phase	24	-0.439217	-0.990463	0.428571	0.594304	0.395105	37	tags=8%, list=0%, signal=8%	PCNA/TYMS
PF_Ependymal_like	PF_Ependymal_like	20	0.491646	0.955536	0.545593	0.691084	0.459446	455	tags=10%, list=3%, signal=10%	CD36/C9orf24
PF_Immune_Reactive	PF_Immune_Reactive	23	0.441016	0.879556	0.649046	0.725404	0.482263	1874	tags=43%, list=12%, signal=38%	C4B/LGALS3BP/B2M/CD74/HLA-A/S100A11/HLA-DRA/CFI/LGALS3/GFAP

## Sheet: scGenesets_BT165_Co_vs_Pon
ID	Description	setSize	enrichmentScore	NES	pvalue	p.adjust	qvalues	rank	leading_edge	core_enrichment
ST_Neuronal_Precursor_like	ST_Neuronal_Precursor_like	26	0.863034	1.84981	4.9995e-05	0.000949905	0.000736769	420	tags=27%, list=3%, signal=26%	STMN4/GNG3/CALB2/RND3/MLLT11/IGFBPL1/MEG3
ST_Metabolic	ST_Metabolic	25	-0.853987	-1.75928	0.00661342	0.0314137	0.0243652	417	tags=44%, list=3%, signal=43%	ATF3/P4HA2/IFI30/DDIT4/SCD/ADM/SESN2/DDIT3/XPOT/MTHFD2/TRIB3
ST_RELA_Variable	ST_RELA_Variable	27	0.744758	1.61205	0.00607436	0.0314137	0.0243652	1327	tags=48%, list=9%, signal=44%	GNG3/MXRA8/SERPING1/MAMDC4/PTP4A3/ECEL1/GPX3/TM7SF2/SRPK3/ALDH3B1/ZFP36/METRNL/NUDT22
ST_G2M_Phase	ST_G2M_Phase	28	0.634394	1.39263	0.0892857	0.282738	0.219298	2652	tags=61%, list=17%, signal=50%	KPNA2/CCNB1/PRC1/PLK1/UBE2T/CCNB2/UBE2C/PTTG1/BIRC5/CDC20/PBK/CDCA3/KIF22/HMGB2/KIF23/CDK1/TPX2
ST_Interferon_Response	ST_Interferon_Response	26	0.569381	1.2204	0.193676	0.408871	0.31713	274	tags=23%, list=2%, signal=23%	IFITM3/IFITM1/TPPP3/CA2/IFI27/GPX3
ST_Ependymal_like	ST_Ependymal_like	20	0.559688	1.13542	0.300195	0.445198	0.345306	430	tags=10%, list=3%, signal=10%	CSRP2/ANXA1
ST_Radial_Glia_like	ST_Radial_Glia_like	27	-0.531041	-1.11438	0.304609	0.445198	0.345306	293	tags=22%, list=2%, signal=22%	PTPRZ1/FAM171B/MT3/FABP5/SLC1A3/TNC
ST_YAP1	ST_YAP1	25	0.540807	1.14695	0.273438	0.445198	0.345306	720	tags=24%, list=5%, signal=23%	IFITM3/IFITM1/S100B/BST2/ANXA1/WLS
ST_S_Phase	ST_S_Phase	27	0.485369	1.05059	0.39165	0.465084	0.36073	2865	tags=44%, list=19%, signal=36%	TMSB15A/UBE2T/MCM4/MCM2/GINS2/MCM7/RNASEH2A/CENPM/CDK1/UHRF1/MCM5/RRM2
ST_Midline	ST_Midline	29	-0.450365	-0.957238	0.506	0.506	0.392465	385	tags=21%, list=3%, signal=20%	CFI/ID1/ATP1B1/C1R/DHRS3/CTSH

## Sheet: scGenesets_BT165_Co_vs_Nin
ID	Description	setSize	enrichmentScore	NES	pvalue	p.adjust	qvalues	rank	leading_edge	core_enrichment
ST_G2M_Phase	ST_G2M_Phase	28	0.959362	2.15232	1e-10	4.75e-10	3.42105e-10	361	tags=89%, list=2%, signal=87%	UBE2C/PRC1/BIRC5/CCNB2/CCNB1/CDC20/UBE2T/KIF23/PBK/PLK1/TPX2/CDCA3/CDK1/TACC3/ZWINT/KPNA2/NUF2/KIF22/HMGB2/CDKN3/PTTG1/CENPF/MAD2L1/TOP2A/RACGAP1
ST_S_Phase	ST_S_Phase	27	0.961706	2.13381	1e-10	4.75e-10	3.42105e-10	419	tags=93%, list=3%, signal=90%	RRM2/FANCI/UBE2T/GINS2/CDK1/CDC45/RNASEH2A/DTL/ZWINT/MCM7/MCM4/MCM2/EXO1/CENPM/TYMS/FEN1/PCNA/RRM1/MCM5/DSN1/LIG1/DNAJC9/MCM3/UHRF1/GMNN
ST_Ependymal_like	ST_Ependymal_like	20	-0.795033	-1.55157	0.0151613	0.0480108	0.0345784	1874	tags=35%, list=12%, signal=31%	IL13RA2/ANXA1/ENPP5/MORN5/S100A10/SLC47A2/HSPB8
ST_Interferon_Response	ST_Interferon_Response	26	-0.811526	-1.64731	0.0129185	0.0480108	0.0345784	1218	tags=38%, list=8%, signal=35%	HLA-E/IFITM1/MGST1/IFIT1/TPPP3/IFI44L/IFI30/IFI27/MT2A/MT3
ST_Midline	ST_Midline	29	-0.514226	-1.06609	0.364548	0.571373	0.411515	713	tags=14%, list=5%, signal=13%	CFI/CTSH/DHRS3/C1R
ST_Metabolic	ST_Metabolic	25	-0.470958	-0.948035	0.532554	0.598939	0.431369	810	tags=28%, list=5%, signal=27%	FTL/P4HA2/TRIB3/PLIN2/IFI30/DDIT4/SCD
ST_Neuronal_Precursor_like	ST_Neuronal_Precursor_like	26	0.453786	0.995955	0.472081	0.598939	0.431369	464	tags=12%, list=3%, signal=11%	CALB2/RND3/GNG3
ST_YAP1	ST_YAP1	25	-0.470321	-0.946754	0.535893	0.598939	0.431369	820	tags=32%, list=5%, signal=30%	SPARCL1/SULF1/ANXA1/IFITM1/LIMCH1/RTN1/GATM/BST2
ST_Radial_Glia_like	ST_Radial_Glia_like	27	-0.433685	-0.889126	0.640394	0.675972	0.486849	2094	tags=22%, list=14%, signal=19%	DIO2/FAM171B/TRIL/SLC1A3/FABP5/MT3
ST_RELA_Variable	ST_RELA_Variable	27	0.316914	0.70316	0.910941	0.910941	0.65608	1964	tags=26%, list=13%, signal=23%	GNG3/METRNL/MXRA8/GRHL3/DLK1/NUDT22/GPX3

## Sheet: scGenesets_BT165_Co_vs_Dov
ID	Description	setSize	enrichmentScore	NES	pvalue	p.adjust	qvalues	rank	leading_edge	core_enrichment
ST_G2M_Phase	ST_G2M_Phase	28	0.98919	1.95732	1e-10	9.5e-10	4.73684e-10	182	tags=96%, list=1%, signal=95%	UBE2C/CCNB2/BIRC5/CCNB1/KIF23/PRC1/KPNA2/NUF2/CENPF/CDC20/CDKN3/PTTG1/TPX2/PBK/CDCA3/CDK1/HMGB2/UBE2T/CKS2/RACGAP1/TOP2A/TACC3/MAD2L1/PLK1/ZWINT/KIF22/CKAP2
ST_S_Phase	ST_S_Phase	27	0.945578	1.84946	1.61917e-06	7.69105e-06	3.83487e-06	567	tags=85%, list=4%, signal=82%	CDK1/TMSB15A/UBE2T/FANCI/ZWINT/DSN1/RRM2/RNASEH2A/RRM1/MCM2/GINS2/UHRF1/CDC45/DTL/GMNN/MCM7/MCM4/FEN1/CENPM/EXO1/MCM3/MCM5/DNAJC9
ST_Metabolic	ST_Metabolic	25	-0.890713	-1.80309	7.79304e-05	0.000296135	0.000147658	733	tags=56%, list=5%, signal=53%	HK2/PGK1/ADM/SESN2/P4HA2/IFI30/SLC2A1/FAM162A/DDIT4/DDIT3/ATF3/MTHFD2/TRIB3/SCD
ST_RELA_Variable	ST_RELA_Variable	27	-0.721161	-1.49239	0.0185033	0.0439455	0.0219119	476	tags=33%, list=3%, signal=32%	SRPK3/TRPT1/ZFP36/IFI30/GRHL3/ATF3/MAMDC4/PCP4/ALDH3B1
ST_Midline	ST_Midline	29	-0.697601	-1.45995	0.0470847	0.089461	0.0446066	699	tags=21%, list=5%, signal=20%	CFI/S100A11/CTSH/ATP1B1/DHRS3/CCL2
ST_Neuronal_Precursor_like	ST_Neuronal_Precursor_like	26	0.746605	1.44797	0.0587121	0.101412	0.0505655	1518	tags=31%, list=10%, signal=28%	NREP/GNG3/IGFBPL1/STMN4/CHD5/RTN1/CALB2/ROBO2
ST_Interferon_Response	ST_Interferon_Response	26	-0.684371	-1.39887	0.0822785	0.116105	0.0578919	772	tags=38%, list=5%, signal=37%	GPX3/C9orf24/IFITM3/IFI27/MGST1/IFITM1/ISG15/TPPP3/IFI30/CA2
ST_Radial_Glia_like	ST_Radial_Glia_like	27	0.689078	1.34777	0.115312	0.146062	0.0728286	1050	tags=19%, list=7%, signal=17%	PTN/TNC/LMO3/TRIL/SLC1A3
ST_Ependymal_like	ST_Ependymal_like	20	-0.558717	-1.10203	0.327731	0.389181	0.194051	891	tags=35%, list=6%, signal=33%	MORN5/ENPP5/RSPH1/SLC47A2/ANKUB1/HSPB8/S100A10
ST_YAP1	ST_YAP1	25	0.411415	0.799556	0.746741	0.746741	0.372336	1178	tags=28%, list=8%, signal=26%	SPARCL1/S100B/A2M/CRYAB/FN1/BST2/RTN1

## Sheet: Migration_BT165_Co_vs_Pon
	ID	Description	setSize	enrichmentScore	NES	pvalue	p.adjust	qvalues	rank	leading_edge	core_enrichment
KEGG_CELL_ADHESION_MOLECULES_CAMS	KEGG_CELL_ADHESION_MOLECULES_CAMS	KEGG_CELL_ADHESION_MOLECULES_CAMS	95	0.544411	1.94113	1.05045e-05	7.35317e-05	1.10574e-05	999	tags=22%, list=7%, signal=21%	HLA-DRA/HLA-DMB/ITGB8/HLA-DOA/HLA-DMA/HLA-DPB1/HLA-DRB5/HLA-DRB4/HLA-DRB1/HLA-DQB1/HLA-DPA1/HLA-DQA2/HLA-DQA1/CDH15/CLDN1/CD4/NLGN2/NRXN2/L1CAM/CD99/SDC1
REACTOME_EXTRACELLULAR_MATRIX_ORGANIZATION	REACTOME_EXTRACELLULAR_MATRIX_ORGANIZATION	REACTOME_EXTRACELLULAR_MATRIX_ORGANIZATION	72	0.537613	1.82638	0.000231411	0.000809939	0.000121795	1844	tags=31%, list=12%, signal=27%	COL8A1/COL13A1/PLOD1/FURIN/CTRB2/COL5A2/TIMP1/MMP11/MMP25/COL6A2/COL11A2/COL8A2/PCOLCE/TPSAB1/MMP17/MMP7/ADAMTS3/P4HB/MMP9/ADAMTS14/BMP1/COL6A1
REACTOME_DEGRADATION_OF_THE_EXTRACELLULAR_MATRIX	REACTOME_DEGRADATION_OF_THE_EXTRACELLULAR_MATRIX	REACTOME_DEGRADATION_OF_THE_EXTRACELLULAR_MATRIX	25	0.678034	1.86118	0.000871242	0.0020329	0.000305699	1539	tags=36%, list=10%, signal=32%	FURIN/CTRB2/TIMP1/MMP11/MMP25/TPSAB1/MMP17/MMP7/MMP9
GO_EXTRACELLULAR_MATRIX_DISASSEMBLY	GO_EXTRACELLULAR_MATRIX_DISASSEMBLY	GO_EXTRACELLULAR_MATRIX_DISASSEMBLY	62	0.509314	1.66116	0.00313252	0.00548192	0.000824348	2051	tags=34%, list=13%, signal=29%	BSG/CAPNS1/ELN/CAPNS2/FLOT1/FURIN/CTRB2/ADAM15/TIMP1/MMP11/CAPN1/TPSAB1/MMP7/GSN/LAMC1/CTSK/MMP9/BMP1/FN1/SH3PXD2B/FBN2
GO_EXTRACELLULAR_STRUCTURE_ORGANIZATION	GO_EXTRACELLULAR_STRUCTURE_ORGANIZATION	GO_EXTRACELLULAR_STRUCTURE_ORGANIZATION	243	0.347968	1.35776	0.00668206	0.00935488	0.00140675	2051	tags=23%, list=13%, signal=20%	ITGB8/CYP1B1/LUM/COL8A1/ITGA5/ILK/COL13A1/BSG/ADAMTSL4/CAPNS1/MFAP2/OLFML2A/ELN/CAPNS2/FLOT1/FURIN/CTRB2/ADAM15/COL5A2/TIMP1/NCAN/WNT3A/MMP11/BGN/ICAM5/ANXA2/COL6A2/COL11A2/COL8A2/CAPN1/TNFRSF11B/GFOD2/TPSAB1/GPM6B/MMP7/ADAMTS3/GSN/LAMC1/FKBP1A/CTSK/SPINT1/FLRT2/MMP9/TGFB1/ADAMTSL2/ADAMTS14/COL18A1/BMP1/FN1/SH3PXD2B/COL6A1/CREB3L1/KAZALD1/ERCC2/FBN2
KEGG_REGULATION_OF_ACTIN_CYTOSKELETON	KEGG_REGULATION_OF_ACTIN_CYTOSKELETON	KEGG_REGULATION_OF_ACTIN_CYTOSKELETON	182	0.33647	1.29092	0.0426206	0.0497241	0.0074773	2176	tags=20%, list=14%, signal=18%	ITGB8/WASF2/CFL1/ACTN4/RRAS/ITGA5/WASF1/PFN2/ARPC4/MAPK3/RHOA/ARPC1A/PPP1CA/PFN1/ACTB/FGFR3/DOCK1/RDX/MSN/ARPC2/GSN/MYH14/KRAS/ARPC1B/F2R/PIP5K1C/HRAS/ARAF/VAV3/FN1/EZR/SSH3/MAP2K2/PFN3/MYH9/CSK/RAC2

## Sheet: Migration_BT214_Co_vs_Pon
	ID	Description	setSize	enrichmentScore	NES	pvalue	p.adjust	qvalues	rank	leading_edge	core_enrichment
GO_EXTRACELLULAR_STRUCTURE_ORGANIZATION	GO_EXTRACELLULAR_STRUCTURE_ORGANIZATION	GO_EXTRACELLULAR_STRUCTURE_ORGANIZATION	243	0.517706	1.84765	1.83741e-09	1.28619e-08	1.93411e-09	1332	tags=23%, list=9%, signal=21%	ADAMTS14/TIMP1/TGFB1/COL8A1/FLOT1/CD36/COL5A3/MMP14/CYP1B1/COL7A1/PRSS2/CAPNS1/ITGB5/COL13A1/IBSP/LOXL2/COL4A1/MMP9/BMP1/ADAM15/MFAP2/AGRN/ITGA5/ITGA9/LTBP2/ITGA4/FKBP1A/MMP1/CAPN1/COL4A2/FN1/TGFB2/ICAM5/CAPNS2/VCAM1/DDR1/SPP1/ENG/GSN/PLOD3/ILK/ANXA2/RIC8A/ADAM8/CTSK/CREB3L1/COL5A1/COL1A2/ITGAV/BSG/SH3PXD2B/FBLN5/A2M/ITGA3/ADAMTS4
GO_EXTRACELLULAR_MATRIX_DISASSEMBLY	GO_EXTRACELLULAR_MATRIX_DISASSEMBLY	GO_EXTRACELLULAR_MATRIX_DISASSEMBLY	62	0.667337	2.05982	3.77893e-07	1.32262e-06	1.98891e-07	1715	tags=37%, list=11%, signal=33%	TIMP1/FLOT1/MMP14/PRSS2/CAPNS1/MMP9/BMP1/ADAM15/MMP1/CAPN1/FN1/CAPNS2/SPP1/ENG/GSN/ADAM8/CTSK/BSG/SH3PXD2B/A2M/ADAMTS4/MMP19/PRSS1
KEGG_REGULATION_OF_ACTIN_CYTOSKELETON	KEGG_REGULATION_OF_ACTIN_CYTOSKELETON	KEGG_REGULATION_OF_ACTIN_CYTOSKELETON	182	0.502924	1.75312	1.19487e-06	2.78804e-06	4.19254e-07	3188	tags=35%, list=21%, signal=28%	BDKRB2/WASF2/LIMK1/ITGB5/PDGFRB/CFL1/MRAS/ITGA5/ITGA9/CHRM2/VCL/ITGA4/FN1/CHRM3/RRAS/PFN1/CYFIP1/MYH9/MAPK3/GSN/BAIAP2/PIP5K1C/ARAF/ARPC2/CSK/MYL9/ACTG1/MYL12A/ACTN4/ACTN1/TMSB4X/MSN/ITGAV/GNA13/HRAS/PPP1CA/BDKRB1/KRAS/ARPC4/ITGA3/NRAS/ITGB7/ARHGEF1/ITGB3/MYL12B/ARHGEF7/PAK4/ACTN3/RHOA/ITGB8/FGFR2/ARPC1B/SLC9A1/ACTB/SSH3/GIT1/ITGA11/RAF1/ITGA7/PIK3CA/ITGA6/MYH14/GNA12/ARPC1A
REACTOME_EXTRACELLULAR_MATRIX_ORGANIZATION	REACTOME_EXTRACELLULAR_MATRIX_ORGANIZATION	REACTOME_EXTRACELLULAR_MATRIX_ORGANIZATION	72	0.599419	1.89788	1.02919e-05	1.80108e-05	2.70839e-06	983	tags=25%, list=6%, signal=24%	ADAMTS14/TIMP1/COL8A1/COL5A3/MMP14/COL7A1/PRSS2/P4HB/COL13A1/COL4A1/MMP9/BMP1/MMP1/COL4A2/PLOD3/MMP25/COL5A1/COL1A2
KEGG_FOCAL_ADHESION	KEGG_FOCAL_ADHESION	KEGG_FOCAL_ADHESION	164	0.459901	1.58537	0.000257106	0.000359948	5.41276e-05	2896	tags=35%, list=19%, signal=28%	COL5A3/ZYX/ITGB5/PDGFRB/THBS3/IBSP/COL4A1/ITGA5/ITGA9/VCL/ITGA4/COL4A2/FN1/SHC1/SPP1/MAPK3/ILK/PIP5K1C/TLN1/MYL9/ACTG1/MYL12A/ACTN4/COL5A1/COL1A2/ACTN1/GSK3B/ITGAV/HRAS/PPP1CA/ITGA3/ITGB7/BCL2/ELK1/ITGB3/COL11A2/MYL12B/RAPGEF1/CCND3/VWF/PAK4/ACTN3/RHOA/ITGB8/THBS1/FYN/ACTB/LAMC3/CCND1/COL6A2/ITGA11/LAMC1/RAF1/SRC/ITGA7/VEGFA/LAMA5
REACTOME_DEGRADATION_OF_THE_EXTRACELLULAR_MATRIX	REACTOME_DEGRADATION_OF_THE_EXTRACELLULAR_MATRIX	REACTOME_DEGRADATION_OF_THE_EXTRACELLULAR_MATRIX	25	0.666794	1.74867	0.00310963	0.0036279	0.00054555	829	tags=24%, list=5%, signal=23%	TIMP1/MMP14/PRSS2/MMP9/MMP1/MMP25

## Sheet: REACTOME_BT214_Co_vs_Pon
	ID	Description	setSize	enrichmentScore	NES	pvalue	p.adjust	qvalues	rank	leading_edge	core_enrichment
REACTOME_PEPTIDE_LIGAND_BINDING_RECEPTORS	REACTOME_PEPTIDE_LIGAND_BINDING_RECEPTORS	REACTOME_PEPTIDE_LIGAND_BINDING_RECEPTORS	142	0.682331	1.79595	1.18463e-06	0.000531897	0.000480085	860	tags=8%, list=6%, signal=8%	BDKRB2/CCL3L3/CCL2/CCL4/C3AR1/EDNRA/GAL/SST/UTS2R/NPFF/CX3CL1/ANXA1
REACTOME_EXTRACELLULAR_MATRIX_ORGANIZATION	REACTOME_EXTRACELLULAR_MATRIX_ORGANIZATION	REACTOME_EXTRACELLULAR_MATRIX_ORGANIZATION	72	0.728493	1.77071	4.98509e-05	0.0111915	0.0101014	983	tags=25%, list=6%, signal=24%	ADAMTS14/TIMP1/COL8A1/COL5A3/MMP14/COL7A1/PRSS2/P4HB/COL13A1/COL4A1/MMP9/BMP1/MMP1/COL4A2/PLOD3/MMP25/COL5A1/COL1A2
REACTOME_CHEMOKINE_RECEPTORS_BIND_CHEMOKINES	REACTOME_CHEMOKINE_RECEPTORS_BIND_CHEMOKINES	REACTOME_CHEMOKINE_RECEPTORS_BIND_CHEMOKINES	42	0.774517	1.75305	0.000242486	0.0309866	0.0279683	28	tags=7%, list=0%, signal=7%	CCL3L3/CCL2/CCL4
REACTOME_METABOLISM_OF_CARBOHYDRATES	REACTOME_METABOLISM_OF_CARBOHYDRATES	REACTOME_METABOLISM_OF_CARBOHYDRATES	196	0.575949	1.55523	0.00027605	0.0309866	0.0279683	2335	tags=29%, list=15%, signal=25%	B4GALT5/PFKL/GPC1/GYS1/CHST11/CSPG4/PRPS1/OGN/ENO1/GPC4/AGRN/ALDOA/PHKA2/CHPF2/G6PD/LYVE1/PGK1/ST3GAL2/PGM1/B4GALT3/CHST7/TPI1/PGAM1/NDST2/PPP2R5D/NUP188/CHST15/ENO2/CALM3/HK1/B4GALT2/G6PC3/GPC2/DSE/PRPS1L1/PRKACA/HS6ST2/NUP88/ARSB/MDH2/GOT1/GAPDH/CHST13/AAAS/HS3ST5/PFKP/SLC25A13/PFKFB4/NUP214/PYGB/NUP85/GALE/B3GAT1/PPP2R1A/SLC25A11/VCAN/HMMR
REACTOME_RESPONSE_TO_ELEVATED_PLATELET_CYTOSOLIC_CA2_	REACTOME_RESPONSE_TO_ELEVATED_PLATELET_CYTOSOLIC_CA2_	REACTOME_RESPONSE_TO_ELEVATED_PLATELET_CYTOSOLIC_CA2_	72	0.685586	1.66641	0.000623479	0.0498079	0.0449562	1506	tags=29%, list=10%, signal=26%	TIMP1/TGFB1/TGFB3/CD36/CFL1/ALDOA/VCL/FN1/TGFB2/PFN1/WDR1/TLN1/CALM3/ACTN4/STX4/ACTN1/TMSB4X/HSPA5/A2M/PSAP/TUBA4A
REACTOME_HEMOSTASIS	REACTOME_HEMOSTASIS	REACTOME_HEMOSTASIS	357	0.509988	1.44092	0.000665585	0.0498079	0.0449562	1543	tags=20%, list=10%, signal=18%	TIMP1/TGFB1/TGFB3/CD36/SIRPG/EHD2/STIM1/PLAU/IRF7/GNB2/CFL1/PTGIR/KIF2C/IRF1/ALDOA/ITGA5/SLC16A3/PDE9A/VCL/MMP1/MAFK/PRKCH/FN1/PLAUR/TGFB2/SHC1/PRKCD/EHD1/PFN1/GRB14/MAPK3/SH2B1/YWHAZ/SH2B3/WDR1/TLN1/CSK/PDE1B/PPIL2/GNG5/PPP2R5D/CALM3/ACTN4/STX4/COL1A2/ACTN1/KCNMB4/PLA2G4A/TMSB4X/DOCK6/PLCG1/PPP2R5B/MAFG/ITGAV/GNA13/HRAS/BSG/PRKACA/HSPA5/KRAS/A2M/LAT/PSAP/ITGA3/MAFF/KCNMB1/NRAS/DGKA/TUBA4A/IRF3
REACTOME_CLASS_A1_RHODOPSIN_LIKE_RECEPTORS	REACTOME_CLASS_A1_RHODOPSIN_LIKE_RECEPTORS	REACTOME_CLASS_A1_RHODOPSIN_LIKE_RECEPTORS	232	0.537908	1.46876	0.00121786	0.0689488	0.0622325	863	tags=7%, list=6%, signal=7%	BDKRB2/CCL3L3/CCL2/CCL4/C3AR1/EDNRA/GAL/PTGER4/PTGIR/SST/CHRM2/UTS2R/CHRM3/NPFF/CX3CL1/ANXA1/GNRH1
REACTOME_REGULATION_OF_IFNA_SIGNALING	REACTOME_REGULATION_OF_IFNA_SIGNALING	REACTOME_REGULATION_OF_IFNA_SIGNALING	16	0.863109	1.68291	0.00122849	0.0689488	0.0622325	1261	tags=19%, list=8%, signal=17%	SOCS1/USP18/TYK2
REACTOME_ACTIVATION_OF_CHAPERONE_GENES_BY_XBP1S	REACTOME_ACTIVATION_OF_CHAPERONE_GENES_BY_XBP1S	REACTOME_ACTIVATION_OF_CHAPERONE_GENES_BY_XBP1S	39	0.739795	1.6617	0.00162665	0.080215	0.0724013	1294	tags=46%, list=8%, signal=42%	ACADVL/ATP6V0D1/TPP1/SHC1/HYOU1/ZBTB17/TLN1/ARFGAP1/SYVN1/YIF1A/WFS1/XBP1/PPP2R5B/KLHDC3/CUL7/DDX11/PREB/LMNA
REACTOME_AMINE_COMPOUND_SLC_TRANSPORTERS	REACTOME_AMINE_COMPOUND_SLC_TRANSPORTERS	REACTOME_AMINE_COMPOUND_SLC_TRANSPORTERS	23	-0.781349	-1.75829	0.00178652	0.080215	0.0724013	1734	tags=17%, list=11%, signal=15%	SLC44A1/SLC6A6/SLC44A2/SLC44A3
REACTOME_DEGRADATION_OF_THE_EXTRACELLULAR_MATRIX	REACTOME_DEGRADATION_OF_THE_EXTRACELLULAR_MATRIX	REACTOME_DEGRADATION_OF_THE_EXTRACELLULAR_MATRIX	25	0.803199	1.70025	0.00239217	0.0976442	0.0881327	829	tags=24%, list=5%, signal=23%	TIMP1/MMP14/PRSS2/MMP9/MMP1/MMP25
REACTOME_DEVELOPMENTAL_BIOLOGY	REACTOME_DEVELOPMENTAL_BIOLOGY	REACTOME_DEVELOPMENTAL_BIOLOGY	309	0.505131	1.40937	0.00286951	0.107368	0.0969089	2137	tags=24%, list=14%, signal=21%	TGFB1/SPTBN5/CD36/LPL/GPC1/SPTAN1/LIMK1/TRIO/DPYSL4/CRMP1/COL4A1/CFL1/CACNB3/AGRN/ITGA5/ITGA9/COL4A2/RRAS/PFN1/MYH9/SMAD3/MAPK3/CDK4/PIP5K1C/AP2A1/MED22/RELA/TLN1/MYL9/MED9/PLXNB1/ANK3/ANK1/STIP1/NRP1/RHOC/CDK1/COL5A1/COL1A2/EVL/MSN/MED12/PLCG1/DRAP1/ITGAV/HRAS/MED15/CSNK2B/RBPJ/KRAS/FARP2/DPYSL3/MED16/DNM2/NRAS/NCOA6/HES1/DLG1/SEMA3A/NCOA1/ITGB3/FABP4/MED7/MAFA/MYL12B/NCK1/MED27/CTNNA1/ABL1/AP2B…
REACTOME_COLLAGEN_FORMATION	REACTOME_COLLAGEN_FORMATION	REACTOME_COLLAGEN_FORMATION	47	0.6978	1.61206	0.00314072	0.108476	0.097909	1287	tags=28%, list=8%, signal=25%	ADAMTS14/COL8A1/COL5A3/COL7A1/P4HB/COL13A1/COL4A1/BMP1/COL4A2/PLOD3/COL5A1/COL1A2/PLOD1
REACTOME_PI3K_EVENTS_IN_ERBB2_SIGNALING	REACTOME_PI3K_EVENTS_IN_ERBB2_SIGNALING	REACTOME_PI3K_EVENTS_IN_ERBB2_SIGNALING	34	-0.680573	-1.65193	0.00363043	0.116433	0.105091	1321	tags=26%, list=9%, signal=24%	EGF/CREB1/GRB2/ERBB2/PTEN/PIK3R1/ERBB4/NRG2/TRIB3
REACTOME_SIGNALING_BY_NOTCH	REACTOME_SIGNALING_BY_NOTCH	REACTOME_SIGNALING_BY_NOTCH	82	0.603649	1.48863	0.00578195	0.148397	0.133941	2647	tags=32%, list=17%, signal=26%	HES5/HEYL/JAG1/HEY1/LFNG/PSENEN/TLE1/HDAC6/ADAM17/DLK1/MOV10/RFNG/MYC/RBPJ/HES1/KAT2A/HEY2/PSEN1/DTX1/UBA52/APH1B/NOTCH4/FURIN/CCND1/RAB6A/TP53
REACTOME_CLASS_B_2_SECRETIN_FAMILY_RECEPTORS	REACTOME_CLASS_B_2_SECRETIN_FAMILY_RECEPTORS	REACTOME_CLASS_B_2_SECRETIN_FAMILY_RECEPTORS	67	-0.572968	-1.56007	0.00587348	0.148397	0.133941	666	tags=13%, list=4%, signal=13%	FZD1/GNB5/FZD7/RAMP1/GNG2/GNG7/WNT11/FZD8/GNG13
REACTOME_UNFOLDED_PROTEIN_RESPONSE	REACTOME_UNFOLDED_PROTEIN_RESPONSE	REACTOME_UNFOLDED_PROTEIN_RESPONSE	67	0.623785	1.50516	0.00620304	0.148397	0.133941	1308	tags=31%, list=9%, signal=29%	CCL2/ACADVL/ATP6V0D1/TPP1/SHC1/HYOU1/ZBTB17/TLN1/ARFGAP1/SYVN1/YIF1A/WFS1/XBP1/PPP2R5B/KLHDC3/CUL7/DDX11/PREB/HSPA5/LMNA/ATF3
REACTOME_INTEGRIN_CELL_SURFACE_INTERACTIONS	REACTOME_INTEGRIN_CELL_SURFACE_INTERACTIONS	REACTOME_INTEGRIN_CELL_SURFACE_INTERACTIONS	67	0.618557	1.49255	0.00688682	0.148397	0.133941	2920	tags=43%, list=19%, signal=35%	ITGB5/IBSP/COL4A1/ITGA5/ITGA9/COL4A2/FN1/SHC1/VCAM1/SPP1/TLN1/CSK/COL1A2/ITGAV/BSG/ITGA3/ITGB7/ITGB3/ICAM1/VWF/RASGRP2/ITGB8/PECAM1/THBS1/ITGA11/LAMC1/SRC/LAMA5/APBB1IP
REACTOME_GLUCOSE_METABOLISM	REACTOME_GLUCOSE_METABOLISM	REACTOME_GLUCOSE_METABOLISM	58	0.655849	1.56289	0.00692994	0.148397	0.133941	2202	tags=38%, list=14%, signal=33%	PFKL/GYS1/ENO1/ALDOA/PHKA2/PGK1/PGM1/TPI1/PGAM1/PPP2R5D/ENO2/CALM3/PRKACA/MDH2/GOT1/GAPDH/PFKP/SLC25A13/PFKFB4/PYGB/PPP2R1A/SLC25A11
REACTOME_POST_TRANSLATIONAL_PROTEIN_MODIFICATION	REACTOME_POST_TRANSLATIONAL_PROTEIN_MODIFICATION	REACTOME_POST_TRANSLATIONAL_PROTEIN_MODIFICATION	150	0.549723	1.45938	0.0073356	0.148397	0.133941	3330	tags=41%, list=22%, signal=32%	B4GALT5/EIF5A/MAN1B1/PMM2/MGAT1/GALNT7/GGCX/PLAUR/ALG3/PIGG/ST3GAL2/B4GALT3/GANAB/ARSI/GPAA1/GMPPA/MCFD2/B4GALT2/B3GNT8/PREB/GMPPB/STT3A/PIGQ/PIGO/ARSB/MOGS/SEC24D/ALG8/GFPT2/MLEC/ALG12/GALNT9/DHPS/PIGT/PIGL/PIGC/MPI/DPM2/DOHH/ST8SIA2/DPAGT1/SEC24B/SUMF2/PRKCSH/FURIN/B3GNT5/ST3GAL1/B3GNT9/GALNT5/GALNT1/SEC31A/DPM3/GALNT2/B3GNT2/ALG5/MAN2A1/ALG14/ALG13/GNPNAT1/DOLPP1/DAD1
REACTOME_INTERFERON_ALPHA_BETA_SIGNALING	REACTOME_INTERFERON_ALPHA_BETA_SIGNALING	REACTOME_INTERFERON_ALPHA_BETA_SIGNALING	48	0.673122	1.55933	0.00742342	0.148397	0.133941	2194	tags=31%, list=14%, signal=27%	SOCS1/USP18/IFITM3/IRF7/IRF1/IFITM2/IFITM1/ISG15/TYK2/IRF9/IRF3/ADAR/OASL/XAF1/HLA-G
REACTOME_AXON_GUIDANCE	REACTOME_AXON_GUIDANCE	REACTOME_AXON_GUIDANCE	193	0.525972	1.41907	0.00749621	0.148397	0.133941	2057	tags=25%, list=13%, signal=22%	SPTBN5/GPC1/SPTAN1/LIMK1/TRIO/DPYSL4/CRMP1/COL4A1/CFL1/CACNB3/AGRN/ITGA5/ITGA9/COL4A2/RRAS/PFN1/MYH9/MAPK3/PIP5K1C/AP2A1/TLN1/MYL9/PLXNB1/ANK3/ANK1/STIP1/NRP1/RHOC/CDK1/COL5A1/COL1A2/EVL/MSN/PLCG1/ITGAV/HRAS/CSNK2B/KRAS/FARP2/DPYSL3/DNM2/NRAS/DLG1/SEMA3A/ITGB3/MYL12B/NCK1/ABL1/AP2B1
REACTOME_NOTCH1_INTRACELLULAR_DOMAIN_REGULATES_TRANSCRIPTION	REACTOME_NOTCH1_INTRACELLULAR_DOMAIN_REGULATES_TRANSCRIPTION	REACTOME_NOTCH1_INTRACELLULAR_DOMAIN_REGULATES_TRANSCRIPTION	40	0.689687	1.55342	0.00805427	0.148397	0.133941	1773	tags=25%, list=12%, signal=22%	HES5/HEYL/HEY1/TLE1/HDAC6/MYC/RBPJ/HES1/KAT2A/HEY2
REACTOME_GAP_JUNCTION_TRAFFICKING	REACTOME_GAP_JUNCTION_TRAFFICKING	REACTOME_GAP_JUNCTION_TRAFFICKING	16	0.818341	1.59562	0.00815037	0.148397	0.133941	1435	tags=19%, list=9%, signal=17%	GJB2/GJA1/DNM2
REACTOME_PI3K_EVENTS_IN_ERBB4_SIGNALING	REACTOME_PI3K_EVENTS_IN_ERBB4_SIGNALING	REACTOME_PI3K_EVENTS_IN_ERBB4_SIGNALING	28	-0.683659	-1.59087	0.00826261	0.148397	0.133941	233	tags=21%, list=2%, signal=21%	CREB1/PTEN/PIK3R1/ERBB4/NRG2/TRIB3
REACTOME_GLYCOLYSIS	REACTOME_GLYCOLYSIS	REACTOME_GLYCOLYSIS	25	0.761327	1.61161	0.00889037	0.15353	0.138575	2538	tags=52%, list=17%, signal=43%	PFKL/ENO1/ALDOA/PGK1/TPI1/PGAM1/PPP2R5D/ENO2/GAPDH/PFKP/PFKFB4/PPP2R1A/GPI
REACTOME_CYTOKINE_SIGNALING_IN_IMMUNE_SYSTEM	REACTOME_CYTOKINE_SIGNALING_IN_IMMUNE_SYSTEM	REACTOME_CYTOKINE_SIGNALING_IN_IMMUNE_SYSTEM	220	0.492647	1.34372	0.0110535	0.183188	0.165344	2194	tags=25%, list=14%, signal=22%	SOCS1/USP18/IFITM3/IRF7/EIF4G1/IRF1/IKBKG/GAB2/IFITM2/INPPL1/KPNA2/SHC1/PRKCD/IFITM1/TNIP2/MYD88/VCAM1/MAPK3/SH2B1/SQSTM1/UBE2E1/YWHAZ/EIF4A1/CISH/ADAM17/RELA/MAP3K8/NUP188/ISG15/CDK1/IL2RB/PLCG1/UBA7/IRS2/HRAS/IL7R/TYK2/KRAS/TRAF6/NUP88/IKBKB/NRAS/IRF9/IRF3/AAAS/IRS1/ADAR/IRAK1/OASL/NUP214/RAPGEF1/NUP85/ICAM1/XAF1/UBA52/HLA-G
REACTOME_GLUCONEOGENESIS	REACTOME_GLUCONEOGENESIS	REACTOME_GLUCONEOGENESIS	28	0.721115	1.55351	0.0114496	0.183188	0.165344	2538	tags=46%, list=17%, signal=39%	ENO1/ALDOA/PGK1/TPI1/PGAM1/ENO2/PRKACA/MDH2/GOT1/GAPDH/SLC25A13/SLC25A11/GPI
REACTOME_SIGNALING_BY_NOTCH1	REACTOME_SIGNALING_BY_NOTCH1	REACTOME_SIGNALING_BY_NOTCH1	59	0.640954	1.52719	0.0118318	0.183188	0.165344	1879	tags=27%, list=12%, signal=24%	HES5/HEYL/JAG1/HEY1/PSENEN/TLE1/HDAC6/ADAM17/DLK1/MYC/RBPJ/HES1/KAT2A/HEY2/PSEN1/DTX1
REACTOME_CHONDROITIN_SULFATE_DERMATAN_SULFATE_METABOLISM	REACTOME_CHONDROITIN_SULFATE_DERMATAN_SULFATE_METABOLISM	REACTOME_CHONDROITIN_SULFATE_DERMATAN_SULFATE_METABOLISM	36	0.712991	1.58399	0.0123617	0.185013	0.166991	1469	tags=33%, list=10%, signal=30%	GPC1/CHST11/CSPG4/GPC4/AGRN/CHPF2/CHST7/CHST15/GPC2/DSE/ARSB/CHST13
REACTOME_DIABETES_PATHWAYS	REACTOME_DIABETES_PATHWAYS	REACTOME_DIABETES_PATHWAYS	111	0.547178	1.41171	0.0154607	0.217682	0.196478	1308	tags=23%, list=9%, signal=22%	CCL2/ACADVL/ATP6V0D1/TPP1/MMP1/SHC1/HYOU1/IGFBP3/ZBTB17/TLN1/ARFGAP1/SYVN1/YIF1A/WFS1/STX1A/XBP1/IGF2/PPP2R5B/KLHDC3/SPCS3/CUL7/DDX11/PREB/HSPA5/LMNA/ATF3
REACTOME_ANTIGEN_PROCESSING_CROSS_PRESENTATION	REACTOME_ANTIGEN_PROCESSING_CROSS_PRESENTATION	REACTOME_ANTIGEN_PROCESSING_CROSS_PRESENTATION	61	0.609095	1.45017	0.0155141	0.217682	0.196478	3358	tags=36%, list=22%, signal=28%	CD36/ITGB5/PSMD3/SEC61G/PSMC3/ITGAV/PSMC4/PSMA3/PSMA7/PSMA6/UBA52/HLA-G/PSMD13/PSME2/PSMD14/PSMA1/PSMD8/PSME1/PSMC1/PSMB2/PSMA5/B2M
REACTOME_PEPTIDE_CHAIN_ELONGATION	REACTOME_PEPTIDE_CHAIN_ELONGATION	REACTOME_PEPTIDE_CHAIN_ELONGATION	80	-0.493962	-1.38931	0.0182064	0.242796	0.219146	2898	tags=30%, list=19%, signal=24%	RPS4Y1/RPS3/RPS23/RPL26L1/RPLP0/RPL7/RPL38/RPL23/RPL26/RPS19/RPS6/RPL4/FAU/RPL21/RPL36A/RPS9/EEF1A1/RPL14/RPL22/RPS2/RPS14/RPS8/RPLP1/RPS12
REACTOME_PROCESSING_OF_CAPPED_INTRON_CONTAINING_PRE_MRNA	REACTOME_PROCESSING_OF_CAPPED_INTRON_CONTAINING_PRE_MRNA	REACTOME_PROCESSING_OF_CAPPED_INTRON_CONTAINING_PRE_MRNA	113	0.532826	1.37809	0.0186545	0.242796	0.219146	2728	tags=39%, list=18%, signal=32%	MAGOH/SNRNP70/HNRNPL/SRSF2/NXF1/SNRPE/HNRNPH1/SNRPA/RBM5/PRPF8/POLR2L/HNRNPUL1/NUP188/SNRPB/CPSF1/POLR2C/POLR2J/SNRPA1/CD2BP2/NUP88/DHX38/PABPN1/DDX23/FUS/AAAS/NFX1/POLR2I/SRSF7/LSM2/NUP214/DNAJC8/SRSF4/PTBP1/RBM8A/NUP85/SNRNP200/SNRPG/SMC1A/SLBP/SRSF1/HNRNPA3/PCBP1/RNPS1/NUP43
REACTOME_CHOLESTEROL_BIOSYNTHESIS	REACTOME_CHOLESTEROL_BIOSYNTHESIS	REACTOME_CHOLESTEROL_BIOSYNTHESIS	19	-0.729352	-1.57263	0.0189262	0.242796	0.219146	362	tags=42%, list=2%, signal=41%	IDI1/MSMO1/HSD17B7/HMGCS1/DHCR7/MVK/CYP51A1/SQLE
REACTOME_SEMAPHORIN_INTERACTIONS	REACTOME_SEMAPHORIN_INTERACTIONS	REACTOME_SEMAPHORIN_INTERACTIONS	52	0.625622	1.46263	0.0195624	0.243987	0.220221	2502	tags=37%, list=16%, signal=31%	LIMK1/DPYSL4/CRMP1/CFL1/RRAS/MYH9/PIP5K1C/TLN1/MYL9/PLXNB1/NRP1/RHOC/FARP2/DPYSL3/SEMA3A/MYL12B/RHOA/MYL6/FYN
REACTOME_GLYCOSAMINOGLYCAN_METABOLISM	REACTOME_GLYCOSAMINOGLYCAN_METABOLISM	REACTOME_GLYCOSAMINOGLYCAN_METABOLISM	89	0.574806	1.44135	0.0223515	0.26666	0.240684	1469	tags=22%, list=10%, signal=20%	B4GALT5/GPC1/CHST11/CSPG4/OGN/GPC4/AGRN/CHPF2/LYVE1/ST3GAL2/B4GALT3/CHST7/NDST2/CHST15/B4GALT2/GPC2/DSE/HS6ST2/ARSB/CHST13
REACTOME_MRNA_PROCESSING	REACTOME_MRNA_PROCESSING	REACTOME_MRNA_PROCESSING	131	0.523259	1.37125	0.0229467	0.26666	0.240684	2728	tags=36%, list=18%, signal=30%	MAGOH/SNRNP70/HNRNPL/SRSF2/NXF1/SNRPE/HNRNPH1/SNRPA/RBM5/PRPF8/POLR2L/HNRNPUL1/NUP188/SNRPB/CPSF1/POLR2C/POLR2J/SNRPA1/SUPT5H/CD2BP2/NUP88/DHX38/PABPN1/DDX23/FUS/AAAS/NFX1/POLR2I/SRSF7/ADAR/LSM2/NUP214/DNAJC8/SRSF4/PTBP1/RBM8A/NUP85/SNRNP200/SNRPG/SMC1A/GTF2H4/SLBP/SRSF1/HNRNPA3/PCBP1/RNPS1/NUP43
REACTOME_ACTIVATION_OF_NF_KAPPAB_IN_B_CELLS	REACTOME_ACTIVATION_OF_NF_KAPPAB_IN_B_CELLS	REACTOME_ACTIVATION_OF_NF_KAPPAB_IN_B_CELLS	56	0.615687	1.45765	0.023176	0.26666	0.240684	3341	tags=43%, list=22%, signal=34%	IKBKG/PSMD3/FBXW11/RELA/PSMC3/IKBKB/PSMC4/NFKBIB/PSMA3/PSMA7/PSMA6/UBA52/PSMD13/NFKBIE/PSME2/PSMD14/PSMA1/PSMD8/PSME1/SKP1/CUL1/PSMC1/PSMB2/PSMA5
REACTOME_MITOTIC_G2_G2_M_PHASES	REACTOME_MITOTIC_G2_G2_M_PHASES	REACTOME_MITOTIC_G2_G2_M_PHASES	69	0.597497	1.45058	0.0239232	0.26666	0.240684	3342	tags=52%, list=22%, signal=41%	CDC25B/TUBB4B/CDK5RAP2/TUBA1A/TUBG2/TUBB/ACTR1A/PCNT/NUMA1/TUBG1/CDK1/DYNLL1/TUBGCP6/PRKACA/YWHAE/TUBA4A/DCTN3/PAFAH1B1/CCNA1/CEP164/CCNB1/DYNC1H1/PPP2R1A/CCNB2/OFD1/MAPRE1/TUBGCP2/CKAP5/YWHAG/CENPJ/SDCCAG8/CCNH/CEP250/PCM1/XPO1/E2F1
REACTOME_BILE_ACID_AND_BILE_SALT_METABOLISM	REACTOME_BILE_ACID_AND_BILE_SALT_METABOLISM	REACTOME_BILE_ACID_AND_BILE_SALT_METABOLISM	21	-0.689752	-1.52755	0.0243498	0.26666	0.240684	955	tags=29%, list=6%, signal=27%	FABP6/HSD17B4/ACOX2/SCP2/SLC27A5/CYP39A1
REACTOME_REGULATION_OF_MITOTIC_CELL_CYCLE	REACTOME_REGULATION_OF_MITOTIC_CELL_CYCLE	REACTOME_REGULATION_OF_MITOTIC_CELL_CYCLE	72	0.58309	1.41729	0.0259017	0.276901	0.249929	3341	tags=36%, list=22%, signal=28%	PSMD3/UBE2E1/PSMC3/CDK1/UBE2C/PSMC4/PSMA3/PSMA7/AURKA/PSMA6/CCNA1/CCNB1/UBA52/PSMD13/PSME2/PSMD14/PSMA1/PSMD8/PSME1/SKP1/ANAPC5/ANAPC2/CUL1/PSMC1/PSMB2/PSMA5
REACTOME_MEMBRANE_TRAFFICKING	REACTOME_MEMBRANE_TRAFFICKING	REACTOME_MEMBRANE_TRAFFICKING	100	0.539459	1.37057	0.0278349	0.290648	0.262336	3050	tags=35%, list=20%, signal=28%	GJB2/TFRC/VPS37B/AP1M1/GJA1/NAPA/ARFGAP1/COPZ1/GBF1/CHMP4B/RAB5C/STX4/VPS4A/PREB/NECAP1/CHMP2A/VPS28/AP1S1/DNM2/SEC24D/CHMP6/GAK/AP1B1/STAM2/AP4B1/UBA52/SEC24B/CHMP4A/COPE/CHMP2B/SRC/SEC31A/TXNDC5/VPS25/AP3B1
REACTOME_PLATELET_ACTIVATION_SIGNALING_AND_AGGREGATION	REACTOME_PLATELET_ACTIVATION_SIGNALING_AND_AGGREGATION	REACTOME_PLATELET_ACTIVATION_SIGNALING_AND_AGGREGATION	164	0.50806	1.35961	0.0295258	0.301298	0.271948	1506	tags=21%, list=10%, signal=19%	TIMP1/TGFB1/TGFB3/CD36/GNB2/CFL1/ALDOA/VCL/PRKCH/FN1/TGFB2/SHC1/PRKCD/PFN1/MAPK3/YWHAZ/WDR1/TLN1/CSK/GNG5/CALM3/ACTN4/STX4/COL1A2/ACTN1/PLA2G4A/TMSB4X/GNA13/HSPA5/A2M/LAT/PSAP/DGKA/TUBA4A
REACTOME_ADAPTIVE_IMMUNE_SYSTEM	REACTOME_ADAPTIVE_IMMUNE_SYSTEM	REACTOME_ADAPTIVE_IMMUNE_SYSTEM	426	0.441448	1.25821	0.03125	0.305472	0.275716	3358	tags=30%, list=22%, signal=24%	SOCS1/CD36/ITGB5/KLRD1/STIM1/UBA1/KIF2C/IKBKG/PSMD3/AP1M1/SEC61G/UBE2L3/SHC1/ACTR1A/IFITM1/VCAM1/UBE2E1/YWHAZ/FBXW11/CDC34/AP2A1/MAP3K14/RELA/CSK/MAP3K8/PSMC3/PPP2R5D/UBE2E3/CALM3/CTSK/RNF34/EVL/DYNLL1/PLCG1/PPP2R5B/ITGAV/UBA7/SPSB1/UBE2C/CUL7/HRAS/UBE2Q1/CRTAM/PRKACA/HSPA5/KRAS/TRAF6/LAT/RNF123/HECTD3/AP1S1/IKBKB/UBE2M/DNM2/NRAS/PSMC4/SEC24D/ITGB7/DCTN3/CUL2/CASP9/AP1B1/NFKBIB/CTSA/NPEPPS/PSMA3/…
REACTOME_VOLTAGE_GATED_POTASSIUM_CHANNELS	REACTOME_VOLTAGE_GATED_POTASSIUM_CHANNELS	REACTOME_VOLTAGE_GATED_POTASSIUM_CHANNELS	36	-0.596067	-1.46636	0.0312956	0.305472	0.275716	1568	tags=28%, list=10%, signal=25%	KCNS3/KCND2/KCNA2/KCNQ1/KCNC1/KCNH2/KCNC3/KCNG2/KCNA1/KCNB1
REACTOME_MRNA_SPLICING	REACTOME_MRNA_SPLICING	REACTOME_MRNA_SPLICING	90	0.556185	1.39589	0.0332182	0.311806	0.281433	2715	tags=40%, list=18%, signal=33%	MAGOH/SNRNP70/HNRNPL/SRSF2/SNRPE/HNRNPH1/SNRPA/RBM5/PRPF8/POLR2L/HNRNPUL1/SNRPB/CPSF1/POLR2C/POLR2J/SNRPA1/CD2BP2/DHX38/PABPN1/DDX23/FUS/NFX1/POLR2I/SRSF7/LSM2/DNAJC8/SRSF4/PTBP1/RBM8A/SNRNP200/SNRPG/SMC1A/SRSF1/HNRNPA3/PCBP1/RNPS1
REACTOME_CHONDROITIN_SULFATE_BIOSYNTHESIS	REACTOME_CHONDROITIN_SULFATE_BIOSYNTHESIS	REACTOME_CHONDROITIN_SULFATE_BIOSYNTHESIS	17	0.751712	1.4655	0.0335406	0.311806	0.281433	2514	tags=47%, list=16%, signal=39%	CHST11/CSPG4/CHPF2/CHST7/CHST15/CHST13/VCAN/CHST3
REACTOME_APC_C_CDC20_MEDIATED_DEGRADATION_OF_MITOTIC_PROTEINS	REACTOME_APC_C_CDC20_MEDIATED_DEGRADATION_OF_MITOTIC_PROTEINS	REACTOME_APC_C_CDC20_MEDIATED_DEGRADATION_OF_MITOTIC_PROTEINS	61	0.589631	1.40383	0.0343461	0.311806	0.281433	4738	tags=54%, list=31%, signal=37%	PSMD3/UBE2E1/PSMC3/CDK1/UBE2C/PSMC4/PSMA3/PSMA7/PSMA6/CCNB1/UBA52/PSMD13/PSME2/PSMD14/PSMA1/PSMD8/PSME1/ANAPC5/ANAPC2/PSMC1/PSMB2/PSMA5/PSMA4/PSMA2/PSMB6/CDC26/PSMB9/BUB3/PSMB1/CDC23/CDC27/PSMD9/PSMF1
REACTOME_P75_NTR_RECEPTOR_MEDIATED_SIGNALLING	REACTOME_P75_NTR_RECEPTOR_MEDIATED_SIGNALLING	REACTOME_P75_NTR_RECEPTOR_MEDIATED_SIGNALLING	70	0.579275	1.40634	0.0352495	0.311806	0.281433	2331	tags=31%, list=15%, signal=27%	PLEKHG2/CASP3/TRIO/ARHGDIA/PSENEN/MAGED1/MYD88/ARHGEF17/AATF/SQSTM1/ADAM17/RELA/TRAF6/IKBKB/YWHAE/ARHGEF1/ARHGEF2/IRAK1/PSEN1/UBA52/APH1B/RHOA
REACTOME_SYNTHESIS_OF_PIPS_AT_THE_GOLGI_MEMBRANE	REACTOME_SYNTHESIS_OF_PIPS_AT_THE_GOLGI_MEMBRANE	REACTOME_SYNTHESIS_OF_PIPS_AT_THE_GOLGI_MEMBRANE	16	0.751365	1.46503	0.0382848	0.311806	0.281433	2172	tags=38%, list=14%, signal=32%	PI4KA/PI4K2A/ARF3/PI4KB/SACM1L/VAC14
REACTOME_AUTODEGRADATION_OF_CDH1_BY_CDH1_APC_C	REACTOME_AUTODEGRADATION_OF_CDH1_BY_CDH1_APC_C	REACTOME_AUTODEGRADATION_OF_CDH1_BY_CDH1_APC_C	53	0.597581	1.4045	0.0385126	0.311806	0.281433	4108	tags=47%, list=27%, signal=35%	PSMD3/UBE2E1/PSMC3/UBE2C/PSMC4/PSMA3/PSMA7/PSMA6/UBA52/PSMD13/PSME2/PSMD14/PSMA1/PSMD8/PSME1/ANAPC5/ANAPC2/PSMC1/PSMB2/PSMA5/PSMA4/PSMA2/PSMB6/CDC26/PSMB9
REACTOME_BIOSYNTHESIS_OF_THE_N_GLYCAN_PRECURSOR_DOLICHOL_LIPID_LINKED_OLIGOSACCHARIDE_LLO_AND_TRANSFER_TO_A_NASCENT_PROTEIN	REACTOME_BIOSYNTHESIS_OF_THE_N_GLYCAN_PRECURSOR_DOLICHOL_LIPID_LINKED_OLIGOSACCHARIDE_LLO_AND_TRANSFER_TO_A_NASCENT_PROTEIN	REACTOME_BIOSYNTHESIS_OF_THE_N_GLYCAN_PRECURSOR_DOLICHOL_LIPID_LINKED_OLIGOSACCHARIDE_LLO_AND_TRANSFER_TO_A_NASCENT_PROTEIN	25	0.696817	1.47505	0.0390364	0.311806	0.281433	3774	tags=80%, list=25%, signal=60%	PMM2/ALG3/GMPPA/GMPPB/ALG8/GFPT2/ALG12/MPI/DPM2/DPAGT1/DPM3/ALG5/ALG14/ALG13/GNPNAT1/DOLPP1/PMM1/ALG2/DPM1/ALG1
REACTOME_CYCLIN_E_ASSOCIATED_EVENTS_DURING_G1_S_TRANSITION_	REACTOME_CYCLIN_E_ASSOCIATED_EVENTS_DURING_G1_S_TRANSITION_	REACTOME_CYCLIN_E_ASSOCIATED_EVENTS_DURING_G1_S_TRANSITION_	57	0.590096	1.40092	0.0394737	0.311806	0.281433	3902	tags=46%, list=26%, signal=34%	PSMD3/PSMC3/MYC/PSMC4/PSMA3/PSMA7/PSMA6/CCNA1/CDKN1A/UBA52/PSMD13/PSME2/PSMD14/PSMA1/PSMD8/PSME1/CCNH/CKS1B/SKP1/CUL1/PSMC1/PSMB2/PSMA5/PSMA4/PSMA2/PSMB6
REACTOME_SCFSKP2_MEDIATED_DEGRADATION_OF_P27_P21	REACTOME_SCFSKP2_MEDIATED_DEGRADATION_OF_P27_P21	REACTOME_SCFSKP2_MEDIATED_DEGRADATION_OF_P27_P21	50	0.600594	1.39437	0.0396175	0.311806	0.281433	3902	tags=48%, list=26%, signal=36%	PSMD3/PSMC3/PSMC4/PSMA3/PSMA7/PSMA6/CCNA1/CDKN1A/UBA52/PSMD13/PSME2/PSMD14/PSMA1/PSMD8/PSME1/CKS1B/SKP1/CUL1/PSMC1/PSMB2/PSMA5/PSMA4/PSMA2/PSMB6
REACTOME_CELL_CYCLE_MITOTIC	REACTOME_CELL_CYCLE_MITOTIC	REACTOME_CELL_CYCLE_MITOTIC	268	0.458942	1.26479	0.0399088	0.311806	0.281433	3342	tags=34%, list=22%, signal=27%	CDC25B/TUBB4B/BIRC5/MCM7/CDK5RAP2/TUBA1A/KIF2C/CDC45/PSMD3/TUBG2/TUBB/B9D2/ACTR1A/E2F4/PCNT/UBE2E1/CDK4/NUMA1/PSMC3/MIS12/PPP2R5D/TUBG1/CDK1/MYC/DYNLL1/PPP2R5B/TUBGCP6/UBE2C/PRKACA/CENPN/LIN37/YWHAE/PSMC4/TUBA4A/DCTN3/POLA2/PPP2R2A/PAFAH1B1/PSMA3/PSMA7/POLD2/AURKA/PSMA6/CCNA1/CEP164/CCNB1/CCND3/DYNC1H1/CDKN1A/NUP85/POLD4/UBA52/PPP2R1A/CCNB2/SMC1A/OFD1/MAPRE1/PSMD13/CDCA8/SPC25/TUBGCP2/CENPO/CDKN2…
REACTOME_REGULATION_OF_MRNA_STABILITY_BY_PROTEINS_THAT_BIND_AU_RICH_ELEMENTS	REACTOME_REGULATION_OF_MRNA_STABILITY_BY_PROTEINS_THAT_BIND_AU_RICH_ELEMENTS	REACTOME_REGULATION_OF_MRNA_STABILITY_BY_PROTEINS_THAT_BIND_AU_RICH_ELEMENTS	71	0.565273	1.37284	0.0402075	0.311806	0.281433	3341	tags=37%, list=22%, signal=29%	ZFP36/EIF4G1/PSMD3/PRKCD/YWHAZ/PSMC3/ANP32A/MAPKAPK2/PSMC4/PSMA3/PSMA7/NUP214/PSMA6/UBA52/PSMD13/PSME2/ZFP36L1/PSMD14/PARN/PSMA1/PSMD8/PSME1/PSMC1/PSMB2/XPO1/PSMA5
REACTOME_CLASS_I_MHC_MEDIATED_ANTIGEN_PROCESSING_PRESENTATION	REACTOME_CLASS_I_MHC_MEDIATED_ANTIGEN_PROCESSING_PRESENTATION	REACTOME_CLASS_I_MHC_MEDIATED_ANTIGEN_PROCESSING_PRESENTATION	201	0.480498	1.30318	0.0407925	0.311806	0.281433	3358	tags=33%, list=22%, signal=26%	SOCS1/CD36/ITGB5/UBA1/PSMD3/SEC61G/UBE2L3/UBE2E1/FBXW11/CDC34/PSMC3/UBE2E3/RNF34/ITGAV/UBA7/SPSB1/UBE2C/CUL7/UBE2Q1/HSPA5/RNF123/HECTD3/UBE2M/PSMC4/SEC24D/CUL2/NPEPPS/PSMA3/PSMA7/STUB1/UBE2K/ASB2/PSMA6/CBLB/UBA52/HLA-G/SEC24B/TRIM36/WSB1/UBE2W/PSMD13/UBE2L6/LRRC41/PSME2/FBXO44/SPSB4/PSMD14/RBCK1/RNF25/SEC31A/PSMA1/PSMD8/TPP2/UBE3A/PSME1/SKP1/PJA2/ANAPC5/ANAPC2/RNF138/CUL1/PSMC1/UBE2G2/PSMB2/GAN/P…
REACTOME_REGULATION_OF_APOPTOSIS	REACTOME_REGULATION_OF_APOPTOSIS	REACTOME_REGULATION_OF_APOPTOSIS	49	0.605937	1.40406	0.0410959	0.311806	0.281433	3902	tags=49%, list=26%, signal=37%	CASP3/PSMD3/MAGED1/PSMC3/PSMC4/CASP9/PSMA3/PSMA7/PSMA6/UBA52/PSMD13/PSME2/PSMD14/DAPK2/PSMA1/PSMD8/PSME1/PSMC1/PSMB2/PSMA5/PSMA4/PSMA2/ARHGAP10/PSMB6
REACTOME_APC_C_CDH1_MEDIATED_DEGRADATION_OF_CDC20_AND_OTHER_APC_C_CDH1_TARGETED_PROTEINS_IN_LATE_MITOSIS_EARLY_G1	REACTOME_APC_C_CDH1_MEDIATED_DEGRADATION_OF_CDC20_AND_OTHER_APC_C_CDH1_TARGETED_PROTEINS_IN_LATE_MITOSIS_EARLY_G1	REACTOME_APC_C_CDH1_MEDIATED_DEGRADATION_OF_CDC20_AND_OTHER_APC_C_CDH1_TARGETED_PROTEINS_IN_LATE_MITOSIS_EARLY_G1	60	0.583614	1.39653	0.0416667	0.311806	0.281433	4108	tags=43%, list=27%, signal=32%	PSMD3/UBE2E1/PSMC3/UBE2C/PSMC4/PSMA3/PSMA7/AURKA/PSMA6/UBA52/PSMD13/PSME2/PSMD14/PSMA1/PSMD8/PSME1/ANAPC5/ANAPC2/PSMC1/PSMB2/PSMA5/PSMA4/PSMA2/PSMB6/CDC26/PSMB9
REACTOME_CELL_CYCLE_CHECKPOINTS	REACTOME_CELL_CYCLE_CHECKPOINTS	REACTOME_CELL_CYCLE_CHECKPOINTS	99	0.5259	1.33303	0.0429293	0.313457	0.282923	4108	tags=38%, list=27%, signal=28%	MCM7/CDC45/PSMD3/UBE2E1/RAD9A/PSMC3/CDK1/UBE2C/PSMC4/PSMA3/PSMA7/PSMA6/CCNB1/CDKN1A/UBA52/CCNB2/PSMD13/PSME2/TP53/PSMD14/PSMA1/PSMD8/PSME1/ANAPC5/ANAPC2/PSMC1/PSMB2/PSMA5/MCM5/PSMA4/MCM2/MCM8/PSMA2/PSMB6/DBF4/ORC1/CDC26/PSMB9
REACTOME_TGF_BETA_RECEPTOR_SIGNALING_ACTIVATES_SMADS	REACTOME_TGF_BETA_RECEPTOR_SIGNALING_ACTIVATES_SMADS	REACTOME_TGF_BETA_RECEPTOR_SIGNALING_ACTIVATES_SMADS	22	0.695067	1.42863	0.0432836	0.313457	0.282923	2416	tags=36%, list=16%, signal=31%	TGFB1/FKBP1A/SMAD3/PPP1CA/PPP1R15A/STUB1/UBA52/FURIN
REACTOME_ENDOSOMAL_SORTING_COMPLEX_REQUIRED_FOR_TRANSPORT_ESCRT	REACTOME_ENDOSOMAL_SORTING_COMPLEX_REQUIRED_FOR_TRANSPORT_ESCRT	REACTOME_ENDOSOMAL_SORTING_COMPLEX_REQUIRED_FOR_TRANSPORT_ESCRT	24	0.686612	1.44118	0.0464768	0.331239	0.298973	3041	tags=46%, list=20%, signal=37%	VPS37B/CHMP4B/VPS4A/CHMP2A/VPS28/CHMP6/STAM2/UBA52/CHMP4A/CHMP2B/VPS25
REACTOME_TRAF6_MEDIATED_IRF7_ACTIVATION	REACTOME_TRAF6_MEDIATED_IRF7_ACTIVATION	REACTOME_TRAF6_MEDIATED_IRF7_ACTIVATION	20	0.702222	1.41691	0.0491551	0.337661	0.30477	1784	tags=25%, list=12%, signal=22%	IRF7/IRF1/TRAF6/IRF3/IKBKE
REACTOME_GPCR_LIGAND_BINDING	REACTOME_GPCR_LIGAND_BINDING	REACTOME_GPCR_LIGAND_BINDING	307	0.442364	1.23275	0.0503919	0.337661	0.30477	863	tags=7%, list=6%, signal=6%	BDKRB2/CCL3L3/CCL2/CCL4/C3AR1/EDNRA/GAL/GABBR1/GNB2/PTGER4/PTGIR/SST/CHRM2/UTS2R/CHRM3/NPFF/GNG5/CX3CL1/ANXA1/GNRH1
REACTOME_METABOLISM_OF_PROTEINS	REACTOME_METABOLISM_OF_PROTEINS	REACTOME_METABOLISM_OF_PROTEINS	366	0.434881	1.23223	0.0509761	0.337661	0.30477	2890	tags=28%, list=19%, signal=24%	B4GALT5/TUBB4B/EIF5A/PFDN6/TUBA1A/MAN1B1/EIF4G1/PMM2/MGAT1/GALNT7/USP11/GGCX/SEC61G/PLAUR/KIFC3/TUBB2A/ETF1/ALG3/PIGG/ST3GAL2/B4GALT3/GANAB/EIF4A1/ARSI/GPAA1/PAM16/TUBA1B/TIMM10/EIF3B/GMPPA/EIF4EBP1/PMPCA/BCS1L/MCFD2/B4GALT2/CCT7/TBCB/B3GNT8/SPCS3/PREB/GMPPB/STT3A/PIGQ/PIGO/TUBA1C/ARSB/MOGS/GFER/FBXW5/COX17/TOMM40/SEC24D/TUBA4A/SSR4/ALG8/GFPT2/CYC1/MLEC/TAZ/RPL39/ALG12/GALNT9/TIMM50/DHPS/RPL36/CC…
REACTOME_PROTEIN_FOLDING	REACTOME_PROTEIN_FOLDING	REACTOME_PROTEIN_FOLDING	46	0.597639	1.37338	0.0519836	0.337661	0.30477	2055	tags=30%, list=13%, signal=26%	TUBB4B/PFDN6/TUBA1A/USP11/KIFC3/TUBB2A/TUBA1B/CCT7/TBCB/TUBA1C/FBXW5/TUBA4A/CCT3/TUBA3D
REACTOME_NCAM_SIGNALING_FOR_NEURITE_OUT_GROWTH	REACTOME_NCAM_SIGNALING_FOR_NEURITE_OUT_GROWTH	REACTOME_NCAM_SIGNALING_FOR_NEURITE_OUT_GROWTH	53	0.584182	1.37301	0.0531208	0.337661	0.30477	1449	tags=25%, list=9%, signal=22%	SPTBN5/SPTAN1/COL4A1/CACNB3/AGRN/COL4A2/MAPK3/CDK1/COL5A1/COL1A2/HRAS/KRAS/NRAS
REACTOME_SIGNALLING_BY_NGF	REACTOME_SIGNALLING_BY_NGF	REACTOME_SIGNALLING_BY_NGF	178	0.476403	1.2827	0.0534442	0.337661	0.30477	2425	tags=29%, list=16%, signal=24%	PLEKHG2/CASP3/TRIO/ARHGDIA/PSENEN/SHC1/MAGED1/PRKCD/MYD88/ARHGEF17/MAPK3/AATF/SQSTM1/DUSP6/AP2A1/ADAM17/RELA/PDE1B/PPP2R5D/CALM3/CDK1/MAPKAPK2/MAPK7/PLCG1/IRS2/HRAS/PRKACA/KRAS/TRAF6/DUSP4/IKBKB/YWHAE/DNM2/NRAS/CASP9/ARHGEF1/IRS1/ELK1/ARHGEF2/IRAK1/RALA/PSEN1/RAPGEF1/AP2B1/CDKN1A/UBA52/PPP2R1A/APH1B/RHOA/FURIN/MAPKAPK3
REACTOME_INTERFERON_SIGNALING	REACTOME_INTERFERON_SIGNALING	REACTOME_INTERFERON_SIGNALING	127	0.499778	1.31107	0.0534629	0.337661	0.30477	2194	tags=24%, list=14%, signal=21%	SOCS1/USP18/IFITM3/IRF7/EIF4G1/IRF1/IFITM2/KPNA2/PRKCD/IFITM1/VCAM1/MAPK3/UBE2E1/EIF4A1/NUP188/ISG15/PLCG1/UBA7/TYK2/NUP88/IRF9/IRF3/AAAS/ADAR/OASL/NUP214/NUP85/ICAM1/XAF1/UBA52/HLA-G
REACTOME_3_UTR_MEDIATED_TRANSLATIONAL_REGULATION	REACTOME_3_UTR_MEDIATED_TRANSLATIONAL_REGULATION	REACTOME_3_UTR_MEDIATED_TRANSLATIONAL_REGULATION	96	-0.438375	-1.2873	0.0535326	0.337661	0.30477	2551	tags=31%, list=17%, signal=26%	RPS3/RPS23/EIF4E/RPL26L1/RPLP0/RPL7/RPL38/EIF3E/RPL23/RPL26/RPS19/RPS6/RPL4/FAU/RPL21/EIF3F/RPL36A/RPS9/RPL14/RPL22/RPS2/PABPC1/EIF3A/EIF3H/EIF4B/RPS14/RPS8/EIF4A2/RPLP1/RPS12
REACTOME_PI_3K_CASCADE	REACTOME_PI_3K_CASCADE	REACTOME_PI_3K_CASCADE	42	-0.546857	-1.3855	0.0541462	0.337661	0.30477	1194	tags=12%, list=8%, signal=11%	CREB1/GRB2/PTEN/PIK3R1/TRIB3
REACTOME_FORMATION_OF_THE_TERNARY_COMPLEX_AND_SUBSEQUENTLY_THE_43S_COMPLEX	REACTOME_FORMATION_OF_THE_TERNARY_COMPLEX_AND_SUBSEQUENTLY_THE_43S_COMPLEX	REACTOME_FORMATION_OF_THE_TERNARY_COMPLEX_AND_SUBSEQUENTLY_THE_43S_COMPLEX	41	-0.540754	-1.3654	0.0550931	0.33886	0.305852	2149	tags=29%, list=14%, signal=25%	EIF3E/RPS19/RPS6/FAU/EIF3F/RPS9/RPS2/EIF3A/EIF3H/RPS14/RPS8/RPS12
REACTOME_AQUAPORIN_MEDIATED_TRANSPORT	REACTOME_AQUAPORIN_MEDIATED_TRANSPORT	REACTOME_AQUAPORIN_MEDIATED_TRANSPORT	46	-0.526845	-1.35501	0.0571432	0.340842	0.307641	770	tags=13%, list=5%, signal=12%	PRKAR2B/GNB5/GNG2/GNG7/GNG13/AQP1
REACTOME_MRNA_SPLICING_MINOR_PATHWAY	REACTOME_MRNA_SPLICING_MINOR_PATHWAY	REACTOME_MRNA_SPLICING_MINOR_PATHWAY	33	0.634423	1.39086	0.0573888	0.340842	0.307641	2612	tags=42%, list=17%, signal=35%	SRSF2/SNRPE/PRPF8/POLR2L/SNRPB/POLR2C/POLR2J/DDX23/POLR2I/SRSF7/LSM2/SNRNP200/SNRPG/SRSF1
REACTOME_FORMATION_OF_TUBULIN_FOLDING_INTERMEDIATES_BY_CCT_TRIC	REACTOME_FORMATION_OF_TUBULIN_FOLDING_INTERMEDIATES_BY_CCT_TRIC	REACTOME_FORMATION_OF_TUBULIN_FOLDING_INTERMEDIATES_BY_CCT_TRIC	21	0.683309	1.39293	0.0590015	0.340842	0.307641	2055	tags=43%, list=13%, signal=37%	TUBB4B/TUBA1A/TUBB2A/TUBA1B/CCT7/TUBA1C/TUBA4A/CCT3/TUBA3D
REACTOME_CELL_CYCLE	REACTOME_CELL_CYCLE	REACTOME_CELL_CYCLE	308	0.438187	1.22239	0.05902	0.340842	0.307641	3342	tags=31%, list=22%, signal=25%	CDC25B/TUBB4B/BIRC5/MCM7/CDK5RAP2/TUBA1A/KIF2C/CDC45/PSMD3/TUBG2/TUBB/B9D2/ACTR1A/E2F4/PCNT/UBE2E1/CDK4/NUMA1/RAD9A/SUN2/PSMC3/MIS12/PPP2R5D/TUBG1/CDK1/MYC/DYNLL1/PPP2R5B/TUBGCP6/UBE2C/PRKACA/CENPN/LMNA/LIN37/YWHAE/PSMC4/RUVBL2/TUBA4A/DCTN3/POLA2/PPP2R2A/PAFAH1B1/PSMA3/PSMA7/POLD2/AURKA/PSMA6/CCNA1/CEP164/CCNB1/CCND3/DYNC1H1/CDKN1A/NUP85/POLD4/UBA52/PPP2R1A/CCNB2/SMC1A/OFD1/MAPRE1/PSMD13/CDCA8/SP…
REACTOME_RECRUITMENT_OF_MITOTIC_CENTROSOME_PROTEINS_AND_COMPLEXES	REACTOME_RECRUITMENT_OF_MITOTIC_CENTROSOME_PROTEINS_AND_COMPLEXES	REACTOME_RECRUITMENT_OF_MITOTIC_CENTROSOME_PROTEINS_AND_COMPLEXES	56	0.578239	1.369	0.0592885	0.340842	0.307641	2875	tags=48%, list=19%, signal=39%	TUBB4B/CDK5RAP2/TUBA1A/TUBG2/TUBB/ACTR1A/PCNT/NUMA1/TUBG1/CDK1/DYNLL1/TUBGCP6/PRKACA/YWHAE/TUBA4A/DCTN3/PAFAH1B1/CEP164/CCNB1/DYNC1H1/PPP2R1A/OFD1/MAPRE1/TUBGCP2/CKAP5/YWHAG/CENPJ
REACTOME_INTEGRIN_ALPHAIIB_BETA3_SIGNALING	REACTOME_INTEGRIN_ALPHAIIB_BETA3_SIGNALING	REACTOME_INTEGRIN_ALPHAIIB_BETA3_SIGNALING	24	0.66397	1.39365	0.05997	0.340842	0.307641	2920	tags=38%, list=19%, signal=30%	FN1/SHC1/TLN1/CSK/ITGB3/VWF/RASGRP2/SRC/APBB1IP
REACTOME_REGULATION_OF_WATER_BALANCE_BY_RENAL_AQUAPORINS	REACTOME_REGULATION_OF_WATER_BALANCE_BY_RENAL_AQUAPORINS	REACTOME_REGULATION_OF_WATER_BALANCE_BY_RENAL_AQUAPORINS	39	-0.540738	-1.34643	0.0608547	0.341547	0.308277	770	tags=15%, list=5%, signal=15%	PRKAR2B/GNB5/GNG2/GNG7/GNG13/AQP1
REACTOME_SRP_DEPENDENT_COTRANSLATIONAL_PROTEIN_TARGETING_TO_MEMBRANE	REACTOME_SRP_DEPENDENT_COTRANSLATIONAL_PROTEIN_TARGETING_TO_MEMBRANE	REACTOME_SRP_DEPENDENT_COTRANSLATIONAL_PROTEIN_TARGETING_TO_MEMBRANE	101	-0.41754	-1.23514	0.0617943	0.342539	0.309172	2551	tags=26%, list=17%, signal=22%	RPL26L1/RPLP0/RPL7/SRP9/RPL38/RPL23/RPL26/RPS19/RPS6/SEC61A1/SEC11C/RPL4/FAU/SRP54/RPL21/RPL36A/RPS9/RPL14/RPL22/RPS2/SSR1/SRP72/RPS14/RPS8/RPLP1/RPS12
REACTOME_S_PHASE	REACTOME_S_PHASE	REACTOME_S_PHASE	95	0.51631	1.30651	0.0626566	0.343083	0.309664	3752	tags=39%, list=25%, signal=30%	CDC25B/MCM7/CDC45/PSMD3/CDK4/PSMC3/MYC/PSMC4/POLA2/PSMA3/PSMA7/POLD2/PSMA6/CCNA1/CDKN1A/POLD4/UBA52/PSMD13/PSME2/CCND1/PSMD14/PSMA1/PSMD8/PSME1/CCNH/CKS1B/SKP1/CUL1/PSMC1/PSMB2/PSMA5/MCM5/PSMA4/MCM2/MCM8/POLD1/PSMA2
REACTOME_DESTABILIZATION_OF_MRNA_BY_TRISTETRAPROLIN_TTP	REACTOME_DESTABILIZATION_OF_MRNA_BY_TRISTETRAPROLIN_TTP	REACTOME_DESTABILIZATION_OF_MRNA_BY_TRISTETRAPROLIN_TTP	15	0.716742	1.39126	0.0639269	0.345822	0.312135	965	tags=13%, list=6%, signal=13%	ZFP36/MAPKAPK2
REACTOME_DEFENSINS	REACTOME_DEFENSINS	REACTOME_DEFENSINS	22	0.666368	1.36964	0.0671642	0.359009	0.324038	1777	tags=9%, list=12%, signal=8%	PRSS2/CD4
REACTOME_PREFOLDIN_MEDIATED_TRANSFER_OF_SUBSTRATE_TO_CCT_TRIC	REACTOME_PREFOLDIN_MEDIATED_TRANSFER_OF_SUBSTRATE_TO_CCT_TRIC	REACTOME_PREFOLDIN_MEDIATED_TRANSFER_OF_SUBSTRATE_TO_CCT_TRIC	27	0.64535	1.38969	0.069869	0.3623	0.327008	2055	tags=33%, list=13%, signal=29%	TUBB4B/PFDN6/TUBA1A/TUBB2A/CCT7/TUBA1C/TUBA4A/CCT3/TUBA3D
REACTOME_SHC_RELATED_EVENTS	REACTOME_SHC_RELATED_EVENTS	REACTOME_SHC_RELATED_EVENTS	15	0.71286	1.38372	0.0700152	0.3623	0.327008	1449	tags=40%, list=9%, signal=36%	SHC1/MAPK3/CDK1/HRAS/KRAS/NRAS
REACTOME_PRE_NOTCH_EXPRESSION_AND_PROCESSING	REACTOME_PRE_NOTCH_EXPRESSION_AND_PROCESSING	REACTOME_PRE_NOTCH_EXPRESSION_AND_PROCESSING	31	0.631408	1.37818	0.0702006	0.3623	0.327008	3443	tags=45%, list=23%, signal=35%	LFNG/MOV10/RFNG/RBPJ/KAT2A/NOTCH4/FURIN/CCND1/RAB6A/TP53/ATP2A2/E2F1/ATP2A1/MFNG
REACTOME_PEROXISOMAL_LIPID_METABOLISM	REACTOME_PEROXISOMAL_LIPID_METABOLISM	REACTOME_PEROXISOMAL_LIPID_METABOLISM	16	-0.694006	-1.45708	0.0716332	0.364362	0.32887	1236	tags=38%, list=8%, signal=35%	PHYH/HSD17B4/CROT/ACOX2/SCP2/IDH1
REACTOME_ORC1_REMOVAL_FROM_CHROMATIN	REACTOME_ORC1_REMOVAL_FROM_CHROMATIN	REACTOME_ORC1_REMOVAL_FROM_CHROMATIN	60	0.5522	1.32136	0.0729167	0.364362	0.32887	4108	tags=45%, list=27%, signal=33%	MCM7/PSMD3/PSMC3/PSMC4/PSMA3/PSMA7/PSMA6/CCNA1/CDKN1A/UBA52/PSMD13/PSME2/PSMD14/PSMA1/PSMD8/PSME1/PSMC1/PSMB2/PSMA5/MCM5/PSMA4/MCM2/MCM8/PSMA2/PSMB6/ORC1/PSMB9
REACTOME_TRANSCRIPTIONAL_REGULATION_OF_WHITE_ADIPOCYTE_DIFFERENTIATION	REACTOME_TRANSCRIPTIONAL_REGULATION_OF_WHITE_ADIPOCYTE_DIFFERENTIATION	REACTOME_TRANSCRIPTIONAL_REGULATION_OF_WHITE_ADIPOCYTE_DIFFERENTIATION	62	0.546763	1.30972	0.0732984	0.364362	0.32887	2104	tags=27%, list=14%, signal=24%	TGFB1/CD36/LPL/CDK4/MED22/RELA/MED9/MED12/MED15/MED16/NCOA6/NCOA1/FABP4/MED7/MED27/MED19/CCND3
REACTOME_DOWNREGULATION_OF_TGF_BETA_RECEPTOR_SIGNALING	REACTOME_DOWNREGULATION_OF_TGF_BETA_RECEPTOR_SIGNALING	REACTOME_DOWNREGULATION_OF_TGF_BETA_RECEPTOR_SIGNALING	19	0.685361	1.37192	0.0738462	0.364362	0.32887	2184	tags=32%, list=14%, signal=27%	TGFB1/SMAD3/PPP1CA/PPP1R15A/STUB1/UBA52
REACTOME_PTM_GAMMA_CARBOXYLATION_HYPUSINE_FORMATION_AND_ARYLSULFATASE_ACTIVATION	REACTOME_PTM_GAMMA_CARBOXYLATION_HYPUSINE_FORMATION_AND_ARYLSULFATASE_ACTIVATION	REACTOME_PTM_GAMMA_CARBOXYLATION_HYPUSINE_FORMATION_AND_ARYLSULFATASE_ACTIVATION	21	0.666027	1.3577	0.075643	0.367097	0.331338	2416	tags=38%, list=16%, signal=32%	EIF5A/GGCX/ARSI/ARSB/DHPS/DOHH/SUMF2/FURIN
REACTOME_SIGNALLING_TO_ERKS	REACTOME_SIGNALLING_TO_ERKS	REACTOME_SIGNALLING_TO_ERKS	29	0.631659	1.3681	0.0770349	0.367097	0.331338	2812	tags=45%, list=18%, signal=37%	SHC1/MAPK3/CDK1/MAPKAPK2/PLCG1/HRAS/KRAS/NRAS/RALA/RAPGEF1/MAPKAPK3/RAF1/SRC
REACTOME_ASPARAGINE_N_LINKED_GLYCOSYLATION	REACTOME_ASPARAGINE_N_LINKED_GLYCOSYLATION	REACTOME_ASPARAGINE_N_LINKED_GLYCOSYLATION	69	0.537826	1.30571	0.0776197	0.367097	0.331338	3330	tags=49%, list=22%, signal=39%	B4GALT5/MAN1B1/PMM2/MGAT1/ALG3/B4GALT3/GANAB/GMPPA/MCFD2/B4GALT2/PREB/GMPPB/STT3A/MOGS/SEC24D/ALG8/GFPT2/MLEC/ALG12/MPI/DPM2/ST8SIA2/DPAGT1/SEC24B/PRKCSH/SEC31A/DPM3/ALG5/MAN2A1/ALG14/ALG13/GNPNAT1/DOLPP1/DAD1
REACTOME_REGULATION_OF_HYPOXIA_INDUCIBLE_FACTOR_HIF_BY_OXYGEN	REACTOME_REGULATION_OF_HYPOXIA_INDUCIBLE_FACTOR_HIF_BY_OXYGEN	REACTOME_REGULATION_OF_HYPOXIA_INDUCIBLE_FACTOR_HIF_BY_OXYGEN	16	0.706365	1.37729	0.0781011	0.367097	0.331338	3045	tags=38%, list=20%, signal=30%	EPAS1/EGLN2/CUL2/UBA52/VEGFA/HIF1AN
REACTOME_SIGNAL_TRANSDUCTION_BY_L1	REACTOME_SIGNAL_TRANSDUCTION_BY_L1	REACTOME_SIGNAL_TRANSDUCTION_BY_L1	29	0.629729	1.36392	0.0784884	0.367097	0.331338	2057	tags=31%, list=13%, signal=27%	ITGA5/ITGA9/MAPK3/AP2A1/NRP1/ITGAV/CSNK2B/ITGB3/AP2B1
REACTOME_TRANSFERRIN_ENDOCYTOSIS_AND_RECYCLING	REACTOME_TRANSFERRIN_ENDOCYTOSIS_AND_RECYCLING	REACTOME_TRANSFERRIN_ENDOCYTOSIS_AND_RECYCLING	22	0.66044	1.35746	0.080597	0.371987	0.335752	627	tags=23%, list=4%, signal=22%	TFRC/ATP6V0D1/MCOLN1/ATP6V0B/ATP6V0C
REACTOME_POST_TRANSLATIONAL_MODIFICATION_SYNTHESIS_OF_GPI_ANCHORED_PROTEINS	REACTOME_POST_TRANSLATIONAL_MODIFICATION_SYNTHESIS_OF_GPI_ANCHORED_PROTEINS	REACTOME_POST_TRANSLATIONAL_MODIFICATION_SYNTHESIS_OF_GPI_ANCHORED_PROTEINS	23	0.653134	1.35967	0.0819672	0.371987	0.335752	2100	tags=39%, list=14%, signal=34%	PLAUR/PIGG/GPAA1/PIGQ/PIGO/PIGT/PIGL/PIGC/DPM2
REACTOME_TRANSPORT_OF_GLUCOSE_AND_OTHER_SUGARS_BILE_SALTS_AND_ORGANIC_ACIDS_METAL_IONS_AND_AMINE_COMPOUNDS	REACTOME_TRANSPORT_OF_GLUCOSE_AND_OTHER_SUGARS_BILE_SALTS_AND_ORGANIC_ACIDS_METAL_IONS_AND_AMINE_COMPOUNDS	REACTOME_TRANSPORT_OF_GLUCOSE_AND_OTHER_SUGARS_BILE_SALTS_AND_ORGANIC_ACIDS_METAL_IONS_AND_AMINE_COMPOUNDS	71	-0.452953	-1.24963	0.0826582	0.371987	0.335752	325	tags=13%, list=2%, signal=12%	SLC6A6/SLC39A6/SLC44A2/SLC39A8/SLC39A2/SLC2A10/SLC40A1/SLC22A3/SLC44A3
REACTOME_A_TETRASACCHARIDE_LINKER_SEQUENCE_IS_REQUIRED_FOR_GAG_SYNTHESIS	REACTOME_A_TETRASACCHARIDE_LINKER_SEQUENCE_IS_REQUIRED_FOR_GAG_SYNTHESIS	REACTOME_A_TETRASACCHARIDE_LINKER_SEQUENCE_IS_REQUIRED_FOR_GAG_SYNTHESIS	18	0.69245	1.3643	0.0834621	0.371987	0.335752	1092	tags=28%, list=7%, signal=26%	GPC1/CSPG4/GPC4/AGRN/GPC2
REACTOME_SCF_BETA_TRCP_MEDIATED_DEGRADATION_OF_EMI1	REACTOME_SCF_BETA_TRCP_MEDIATED_DEGRADATION_OF_EMI1	REACTOME_SCF_BETA_TRCP_MEDIATED_DEGRADATION_OF_EMI1	45	0.580457	1.32881	0.0836763	0.371987	0.335752	3902	tags=47%, list=26%, signal=35%	PSMD3/PSMC3/PSMC4/PSMA3/PSMA7/PSMA6/UBA52/PSMD13/PSME2/PSMD14/PSMA1/PSMD8/PSME1/SKP1/CUL1/PSMC1/PSMB2/PSMA5/PSMA4/PSMA2/PSMB6
REACTOME_IL_2_SIGNALING	REACTOME_IL_2_SIGNALING	REACTOME_IL_2_SIGNALING	33	0.608839	1.33478	0.0846485	0.372619	0.336323	1449	tags=27%, list=9%, signal=25%	GAB2/INPPL1/SHC1/MAPK3/CDK1/IL2RB/HRAS/KRAS/NRAS
REACTOME_GROWTH_HORMONE_RECEPTOR_SIGNALING	REACTOME_GROWTH_HORMONE_RECEPTOR_SIGNALING	REACTOME_GROWTH_HORMONE_RECEPTOR_SIGNALING	22	0.656488	1.34934	0.0865672	0.377366	0.340607	1634	tags=32%, list=11%, signal=28%	SOCS1/MAPK3/SH2B1/CISH/ADAM17/IRS2/IRS1
REACTOME_P53_DEPENDENT_G1_DNA_DAMAGE_RESPONSE	REACTOME_P53_DEPENDENT_G1_DNA_DAMAGE_RESPONSE	REACTOME_P53_DEPENDENT_G1_DNA_DAMAGE_RESPONSE	48	0.572883	1.32712	0.0881954	0.380106	0.34308	3902	tags=44%, list=26%, signal=33%	PSMD3/PSMC3/PSMC4/PSMA3/PSMA7/PSMA6/CDKN1A/UBA52/PSMD13/PSME2/TP53/PSMD14/PSMA1/PSMD8/PSME1/PSMC1/PSMB2/PSMA5/PSMA4/PSMA2/PSMB6
REACTOME_AMINO_ACID_TRANSPORT_ACROSS_THE_PLASMA_MEMBRANE	REACTOME_AMINO_ACID_TRANSPORT_ACROSS_THE_PLASMA_MEMBRANE	REACTOME_AMINO_ACID_TRANSPORT_ACROSS_THE_PLASMA_MEMBRANE	27	-0.615716	-1.43368	0.0888889	0.380106	0.34308	1743	tags=15%, list=11%, signal=13%	SLC7A1/SLC6A6/SLC7A8/SLC43A2
REACTOME_AUTODEGRADATION_OF_THE_E3_UBIQUITIN_LIGASE_COP1	REACTOME_AUTODEGRADATION_OF_THE_E3_UBIQUITIN_LIGASE_COP1	REACTOME_AUTODEGRADATION_OF_THE_E3_UBIQUITIN_LIGASE_COP1	43	0.580231	1.31694	0.0910345	0.383225	0.345895	3902	tags=47%, list=26%, signal=35%	PSMD3/PSMC3/PSMC4/PSMA3/PSMA7/PSMA6/UBA52/PSMD13/PSME2/TP53/PSMD14/PSMA1/PSMD8/PSME1/PSMC1/PSMB2/PSMA5/PSMA4/PSMA2/PSMB6
REACTOME_CDK_MEDIATED_PHOSPHORYLATION_AND_REMOVAL_OF_CDC6	REACTOME_CDK_MEDIATED_PHOSPHORYLATION_AND_REMOVAL_OF_CDC6	REACTOME_CDK_MEDIATED_PHOSPHORYLATION_AND_REMOVAL_OF_CDC6	42	0.585391	1.32498	0.0921788	0.383225	0.345895	4108	tags=48%, list=27%, signal=35%	PSMD3/PSMC3/PSMC4/PSMA3/PSMA7/PSMA6/UBA52/PSMD13/PSME2/PSMD14/PSMA1/PSMD8/PSME1/PSMC1/PSMB2/PSMA5/PSMA4/PSMA2/PSMB6/PSMB9
REACTOME_VIF_MEDIATED_DEGRADATION_OF_APOBEC3G	REACTOME_VIF_MEDIATED_DEGRADATION_OF_APOBEC3G	REACTOME_VIF_MEDIATED_DEGRADATION_OF_APOBEC3G	42	0.585833	1.32598	0.0921788	0.383225	0.345895	4108	tags=48%, list=27%, signal=35%	PSMD3/PSMC3/PSMC4/PSMA3/PSMA7/PSMA6/UBA52/PSMD13/PSME2/PSMD14/PSMA1/PSMD8/PSME1/PSMC1/PSMB2/PSMA5/PSMA4/PSMA2/PSMB6/PSMB9
REACTOME_GASTRIN_CREB_SIGNALLING_PATHWAY_VIA_PKC_AND_MAPK	REACTOME_GASTRIN_CREB_SIGNALLING_PATHWAY_VIA_PKC_AND_MAPK	REACTOME_GASTRIN_CREB_SIGNALLING_PATHWAY_VIA_PKC_AND_MAPK	157	0.462111	1.23175	0.0935601	0.384839	0.347352	1485	tags=15%, list=10%, signal=14%	BDKRB2/EDNRA/TRIO/GNB2/RGS2/UTS2R/PRKCH/CHRM3/PRKCD/MAPK3/NPFF/ARHGEF25/GNG5/ANXA1/GNRH1/CDK1/PLCB1/MAPK7/GRK5/HRAS/BDKRB1/KRAS/NRAS/DGKA
REACTOME_APC_C_CDC20_MEDIATED_DEGRADATION_OF_CYCLIN_B	REACTOME_APC_C_CDC20_MEDIATED_DEGRADATION_OF_CYCLIN_B	REACTOME_APC_C_CDC20_MEDIATED_DEGRADATION_OF_CYCLIN_B	18	0.679105	1.33801	0.0942813	0.384839	0.347352	3184	tags=39%, list=21%, signal=31%	UBE2E1/CDK1/UBE2C/CCNB1/UBA52/ANAPC5/ANAPC2
REACTOME_IMMUNOREGULATORY_INTERACTIONS_BETWEEN_A_LYMPHOID_AND_A_NON_LYMPHOID_CELL	REACTOME_IMMUNOREGULATORY_INTERACTIONS_BETWEEN_A_LYMPHOID_AND_A_NON_LYMPHOID_CELL	REACTOME_IMMUNOREGULATORY_INTERACTIONS_BETWEEN_A_LYMPHOID_AND_A_NON_LYMPHOID_CELL	46	0.574377	1.31992	0.0957592	0.38735	0.349619	3358	tags=22%, list=22%, signal=17%	KLRD1/IFITM1/VCAM1/CRTAM/ITGB7/ICAM1/HLA-G/CD81/PVR/B2M
REACTOME_SIGNALING_BY_ILS	REACTOME_SIGNALING_BY_ILS	REACTOME_SIGNALING_BY_ILS	87	0.503158	1.25365	0.0973111	0.390113	0.352113	1449	tags=23%, list=9%, signal=21%	IKBKG/GAB2/INPPL1/SHC1/TNIP2/MYD88/MAPK3/SQSTM1/YWHAZ/RELA/MAP3K8/CDK1/IL2RB/HRAS/IL7R/TYK2/KRAS/TRAF6/IKBKB/NRAS
REACTOME_POST_CHAPERONIN_TUBULIN_FOLDING_PATHWAY	REACTOME_POST_CHAPERONIN_TUBULIN_FOLDING_PATHWAY	REACTOME_POST_CHAPERONIN_TUBULIN_FOLDING_PATHWAY	17	0.688408	1.34209	0.099844	0.396725	0.35808	2055	tags=47%, list=13%, signal=41%	TUBB4B/TUBA1A/TUBB2A/TUBA1B/TBCB/TUBA1C/TUBA4A/TUBA3D
REACTOME_ASSEMBLY_OF_THE_PRE_REPLICATIVE_COMPLEX	REACTOME_ASSEMBLY_OF_THE_PRE_REPLICATIVE_COMPLEX	REACTOME_ASSEMBLY_OF_THE_PRE_REPLICATIVE_COMPLEX	58	0.537168	1.28007	0.101562	0.400014	0.361049	4108	tags=47%, list=27%, signal=34%	MCM7/PSMD3/PSMC3/PSMC4/PSMA3/PSMA7/PSMA6/UBA52/PSMD13/PSME2/PSMD14/PSMA1/PSMD8/PSME1/PSMC1/PSMB2/PSMA5/E2F1/MCM5/E2F2/PSMA4/MCM2/MCM8/PSMA2/PSMB6/ORC1/PSMB9
REACTOME_PROTEOLYTIC_CLEAVAGE_OF_SNARE_COMPLEX_PROTEINS	REACTOME_PROTEOLYTIC_CLEAVAGE_OF_SNARE_COMPLEX_PROTEINS	REACTOME_PROTEOLYTIC_CLEAVAGE_OF_SNARE_COMPLEX_PROTEINS	15	0.691647	1.34255	0.103501	0.400401	0.361398	1520	tags=27%, list=10%, signal=24%	STX5/STX4/STX1A/STX3
REACTOME_NEF_MEDIATES_DOWN_MODULATION_OF_CELL_SURFACE_RECEPTORS_BY_RECRUITING_THEM_TO_CLATHRIN_ADAPTERS	REACTOME_NEF_MEDIATES_DOWN_MODULATION_OF_CELL_SURFACE_RECEPTORS_BY_RECRUITING_THEM_TO_CLATHRIN_ADAPTERS	REACTOME_NEF_MEDIATES_DOWN_MODULATION_OF_CELL_SURFACE_RECEPTORS_BY_RECRUITING_THEM_TO_CLATHRIN_ADAPTERS	18	0.674481	1.32889	0.103555	0.400401	0.361398	2057	tags=39%, list=13%, signal=34%	AP1M1/AP2A1/PACS1/AP1S1/AP1B1/CD4/AP2B1
REACTOME_RIG_I_MDA5_MEDIATED_INDUCTION_OF_IFN_ALPHA_BETA_PATHWAYS	REACTOME_RIG_I_MDA5_MEDIATED_INDUCTION_OF_IFN_ALPHA_BETA_PATHWAYS	REACTOME_RIG_I_MDA5_MEDIATED_INDUCTION_OF_IFN_ALPHA_BETA_PATHWAYS	52	0.556162	1.30024	0.104336	0.400401	0.361398	2184	tags=29%, list=14%, signal=25%	IRF7/IRF1/IKBKG/RELA/ISG15/OTUD5/UBA7/TRAF6/AGER/IKBKB/IRF3/NFKBIB/IKBKE/UBE2K/UBA52
REACTOME_HOST_INTERACTIONS_OF_HIV_FACTORS	REACTOME_HOST_INTERACTIONS_OF_HIV_FACTORS	REACTOME_HOST_INTERACTIONS_OF_HIV_FACTORS	100	0.491309	1.24823	0.107053	0.407345	0.367666	3902	tags=43%, list=26%, signal=32%	PSMD3/AP1M1/HMGA1/AP2A1/PSMC3/NUP188/PACS1/NUP88/AP1S1/PSMC4/AAAS/AP1B1/PSMA3/CD4/PSMA7/NUP214/PSMA6/AP2B1/NUP85/UBA52/PSMD13/FYN/PSME2/PSMD14/NUP43/ELMO1/PSMA1/PSMD8/PSME1/SKP1/PSMC1/PSMB2/XPO1/PSMA5/B2M/PPIA/KPNB1/BANF1/PSMA4/PSMA2/RAN/NUP37/PSMB6
REACTOME_CROSS_PRESENTATION_OF_SOLUBLE_EXOGENOUS_ANTIGENS_ENDOSOMES	REACTOME_CROSS_PRESENTATION_OF_SOLUBLE_EXOGENOUS_ANTIGENS_ENDOSOMES	REACTOME_CROSS_PRESENTATION_OF_SOLUBLE_EXOGENOUS_ANTIGENS_ENDOSOMES	42	0.573485	1.29803	0.108939	0.410046	0.370103	4108	tags=45%, list=27%, signal=33%	PSMD3/PSMC3/PSMC4/PSMA3/PSMA7/PSMA6/PSMD13/PSME2/PSMD14/PSMA1/PSMD8/PSME1/PSMC1/PSMB2/PSMA5/PSMA4/PSMA2/PSMB6/PSMB9
REACTOME_CDT1_ASSOCIATION_WITH_THE_CDC6_ORC_ORIGIN_COMPLEX	REACTOME_CDT1_ASSOCIATION_WITH_THE_CDC6_ORC_ORIGIN_COMPLEX	REACTOME_CDT1_ASSOCIATION_WITH_THE_CDC6_ORC_ORIGIN_COMPLEX	49	0.555097	1.28626	0.109589	0.410046	0.370103	4108	tags=45%, list=27%, signal=33%	PSMD3/PSMC3/PSMC4/PSMA3/PSMA7/PSMA6/UBA52/PSMD13/PSME2/PSMD14/PSMA1/PSMD8/PSME1/PSMC1/PSMB2/PSMA5/PSMA4/MCM8/PSMA2/PSMB6/ORC1/PSMB9
REACTOME_G_ALPHA_S_SIGNALLING_EVENTS	REACTOME_G_ALPHA_S_SIGNALLING_EVENTS	REACTOME_G_ALPHA_S_SIGNALLING_EVENTS	95	-0.426105	-1.24078	0.111286	0.412953	0.372727	799	tags=12%, list=5%, signal=11%	GNAI1/ADORA2B/PDE1A/GNB5/RAMP1/GNG2/PDE4B/DRD1/GNG7/GNAZ/GNG13
REACTOME_ER_PHAGOSOME_PATHWAY	REACTOME_ER_PHAGOSOME_PATHWAY	REACTOME_ER_PHAGOSOME_PATHWAY	51	0.548484	1.27653	0.112925	0.414122	0.373782	3902	tags=43%, list=26%, signal=32%	PSMD3/SEC61G/PSMC3/PSMC4/PSMA3/PSMA7/PSMA6/UBA52/HLA-G/PSMD13/PSME2/PSMD14/PSMA1/PSMD8/PSME1/PSMC1/PSMB2/PSMA5/B2M/PSMA4/PSMA2/PSMB6
REACTOME_MITOCHONDRIAL_PROTEIN_IMPORT	REACTOME_MITOCHONDRIAL_PROTEIN_IMPORT	REACTOME_MITOCHONDRIAL_PROTEIN_IMPORT	38	0.578527	1.29515	0.113445	0.414122	0.373782	2164	tags=34%, list=14%, signal=29%	PAM16/TIMM10/PMPCA/BCS1L/GFER/COX17/TOMM40/CYC1/TAZ/TIMM50/SLC25A13/TIMM44/IDH3G
REACTOME_INNATE_IMMUNE_SYSTEM	REACTOME_INNATE_IMMUNE_SYSTEM	REACTOME_INNATE_IMMUNE_SYSTEM	200	0.444117	1.20388	0.115385	0.415401	0.374937	2576	tags=22%, list=17%, signal=18%	PRSS2/LGALS3/IRF7/IRF1/IKBKG/MYD88/MAPK3/DUSP6/RELA/PPP2R5D/FOS/ISG15/CTSK/CDK1/MAPKAPK2/CFB/MAPK7/OTUD5/UBA7/TRAF6/DUSP4/AGER/IKBKB/DNM2/IRF3/BCL2/BCL2L1/CASP9/NFKBIB/ELK1/IRAK1/CD4/IKBKE/UBE2K/CNPY3/UBA52/PPP2R1A/NOD1/PRKCSH/MAPKAPK3/UBE2L6/CASP4/CAPZA2
REACTOME_REGULATION_OF_INSULIN_SECRETION_BY_GLUCAGON_LIKE_PEPTIDE1	REACTOME_REGULATION_OF_INSULIN_SECRETION_BY_GLUCAGON_LIKE_PEPTIDE1	REACTOME_REGULATION_OF_INSULIN_SECRETION_BY_GLUCAGON_LIKE_PEPTIDE1	36	-0.527616	-1.29797	0.115646	0.415401	0.374937	770	tags=19%, list=5%, signal=19%	PRKAR2B/GNB5/KCNG2/KCNB1/GNG2/GNG7/GNG13
REACTOME_CELL_DEATH_SIGNALLING_VIA_NRAGE_NRIF_AND_NADE	REACTOME_CELL_DEATH_SIGNALLING_VIA_NRAGE_NRIF_AND_NADE	REACTOME_CELL_DEATH_SIGNALLING_VIA_NRAGE_NRIF_AND_NADE	53	0.537891	1.26421	0.116866	0.416451	0.375884	2280	tags=26%, list=15%, signal=23%	PLEKHG2/CASP3/TRIO/PSENEN/MAGED1/ARHGEF17/AATF/SQSTM1/TRAF6/YWHAE/ARHGEF2/PSEN1/UBA52/APH1B
REACTOME_LOSS_OF_NLP_FROM_MITOTIC_CENTROSOMES	REACTOME_LOSS_OF_NLP_FROM_MITOTIC_CENTROSOMES	REACTOME_LOSS_OF_NLP_FROM_MITOTIC_CENTROSOMES	49	0.552015	1.27912	0.117808	0.416503	0.375932	3160	tags=49%, list=21%, signal=39%	TUBB4B/CDK5RAP2/TUBA1A/TUBB/ACTR1A/PCNT/TUBG1/CDK1/DYNLL1/PRKACA/YWHAE/TUBA4A/DCTN3/PAFAH1B1/CEP164/DYNC1H1/PPP2R1A/OFD1/MAPRE1/CKAP5/YWHAG/CENPJ/SDCCAG8/CEP250
REACTOME_LIPID_DIGESTION_MOBILIZATION_AND_TRANSPORT	REACTOME_LIPID_DIGESTION_MOBILIZATION_AND_TRANSPORT	REACTOME_LIPID_DIGESTION_MOBILIZATION_AND_TRANSPORT	40	0.569128	1.28188	0.120226	0.41883	0.378032	1792	tags=22%, list=12%, signal=20%	LPL/ABCA1/P4HB/BMP1/PPP1CA/PRKACA/A2M/PLTP/FABP4
REACTOME_P53_INDEPENDENT_G1_S_DNA_DAMAGE_CHECKPOINT	REACTOME_P53_INDEPENDENT_G1_S_DNA_DAMAGE_CHECKPOINT	REACTOME_P53_INDEPENDENT_G1_S_DNA_DAMAGE_CHECKPOINT	44	0.561862	1.27926	0.120332	0.41883	0.378032	4108	tags=45%, list=27%, signal=33%	PSMD3/PSMC3/PSMC4/PSMA3/PSMA7/PSMA6/UBA52/PSMD13/PSME2/PSMD14/PSMA1/PSMD8/PSME1/PSMC1/PSMB2/PSMA5/PSMA4/PSMA2/PSMB6/PSMB9
REACTOME_THE_ROLE_OF_NEF_IN_HIV1_REPLICATION_AND_DISEASE_PATHOGENESIS	REACTOME_THE_ROLE_OF_NEF_IN_HIV1_REPLICATION_AND_DISEASE_PATHOGENESIS	REACTOME_THE_ROLE_OF_NEF_IN_HIV1_REPLICATION_AND_DISEASE_PATHOGENESIS	24	0.626238	1.31446	0.122939	0.424611	0.38325	2791	tags=38%, list=18%, signal=31%	AP1M1/AP2A1/PACS1/AP1S1/AP1B1/CD4/AP2B1/FYN/ELMO1
REACTOME_SIGNALLING_TO_RAS	REACTOME_SIGNALLING_TO_RAS	REACTOME_SIGNALLING_TO_RAS	23	0.630762	1.3131	0.126677	0.431334	0.389318	2812	tags=48%, list=18%, signal=39%	SHC1/MAPK3/CDK1/MAPKAPK2/HRAS/KRAS/NRAS/RALA/MAPKAPK3/RAF1/SRC
REACTOME_GAB1_SIGNALOSOME	REACTOME_GAB1_SIGNALOSOME	REACTOME_GAB1_SIGNALOSOME	28	-0.563177	-1.3105	0.129747	0.431334	0.389318	1321	tags=25%, list=9%, signal=23%	EGF/PAG1/CREB1/GRB2/PTEN/PIK3R1/TRIB3
REACTOME_SEMA4D_IN_SEMAPHORIN_SIGNALING	REACTOME_SEMA4D_IN_SEMAPHORIN_SIGNALING	REACTOME_SEMA4D_IN_SEMAPHORIN_SIGNALING	25	0.616356	1.30473	0.130564	0.431334	0.389318	2452	tags=36%, list=16%, signal=30%	LIMK1/RRAS/MYH9/MYL9/PLXNB1/RHOC/MYL12B/RHOA/MYL6
REACTOME_SYNTHESIS_OF_GLYCOSYLPHOSPHATIDYLINOSITOL_GPI	REACTOME_SYNTHESIS_OF_GLYCOSYLPHOSPHATIDYLINOSITOL_GPI	REACTOME_SYNTHESIS_OF_GLYCOSYLPHOSPHATIDYLINOSITOL_GPI	15	0.674604	1.30946	0.130898	0.431334	0.389318	2100	tags=40%, list=14%, signal=35%	PIGG/PIGQ/PIGO/PIGL/PIGC/DPM2
REACTOME_G_ALPHA_Q_SIGNALLING_EVENTS	REACTOME_G_ALPHA_Q_SIGNALLING_EVENTS	REACTOME_G_ALPHA_Q_SIGNALLING_EVENTS	137	0.456383	1.1992	0.131707	0.431334	0.389318	1075	tags=12%, list=7%, signal=11%	BDKRB2/EDNRA/TRIO/GNB2/RGS2/UTS2R/PRKCH/CHRM3/PRKCD/NPFF/ARHGEF25/GNG5/ANXA1/GNRH1/PLCB1/GRK5
REACTOME_G_PROTEIN_ACTIVATION	REACTOME_G_PROTEIN_ACTIVATION	REACTOME_G_PROTEIN_ACTIVATION	21	-0.598063	-1.32449	0.131965	0.431334	0.389318	548	tags=29%, list=4%, signal=28%	GNAI1/GNB5/GNG2/GNG7/GNAZ/GNG13
REACTOME_SHC1_EVENTS_IN_EGFR_SIGNALING	REACTOME_SHC1_EVENTS_IN_EGFR_SIGNALING	REACTOME_SHC1_EVENTS_IN_EGFR_SIGNALING	15	0.671329	1.30311	0.13242	0.431334	0.389318	1449	tags=40%, list=9%, signal=36%	SHC1/MAPK3/CDK1/HRAS/KRAS/NRAS
REACTOME_FACTORS_INVOLVED_IN_MEGAKARYOCYTE_DEVELOPMENT_AND_PLATELET_PRODUCTION	REACTOME_FACTORS_INVOLVED_IN_MEGAKARYOCYTE_DEVELOPMENT_AND_PLATELET_PRODUCTION	REACTOME_FACTORS_INVOLVED_IN_MEGAKARYOCYTE_DEVELOPMENT_AND_PLATELET_PRODUCTION	90	0.486988	1.22223	0.132822	0.431334	0.389318	2681	tags=22%, list=18%, signal=18%	EHD2/IRF7/KIF2C/IRF1/MAFK/EHD1/SH2B1/SH2B3/DOCK6/MAFG/PRKACA/MAFF/IRF3/VPS45/KIFAP3/ABL1/CBX5/CAPZA2/TP53/KIF22
REACTOME_HS_GAG_BIOSYNTHESIS	REACTOME_HS_GAG_BIOSYNTHESIS	REACTOME_HS_GAG_BIOSYNTHESIS	25	0.611572	1.2946	0.133531	0.431334	0.389318	1791	tags=28%, list=12%, signal=25%	GPC1/GPC4/AGRN/NDST2/GPC2/HS6ST2/HS3ST5
REACTOME_TCA_CYCLE_AND_RESPIRATORY_ELECTRON_TRANSPORT	REACTOME_TCA_CYCLE_AND_RESPIRATORY_ELECTRON_TRANSPORT	REACTOME_TCA_CYCLE_AND_RESPIRATORY_ELECTRON_TRANSPORT	88	0.486986	1.21703	0.13758	0.437811	0.395165	3249	tags=42%, list=21%, signal=33%	SDHA/COX7B/SLC16A3/DLST/PDK2/COX6C/UQCRC1/PDPR/NDUFA4/NDUFV3/BSG/NDUFA3/NDUFA2/LDHA/MDH2/PDK1/NDUFA12/CYC1/NDUFA11/CYCS/D2HGDH/PDK3/SDHB/NDUFV2/UQCR11/IDH3G/NDUFS7/NDUFB9/NDUFS1/COX6B1/UQCRQ/IDH3A/COX7C/UCP2/NDUFA9/NDUFAB1/NDUFS5
REACTOME_M_G1_TRANSITION	REACTOME_M_G1_TRANSITION	REACTOME_M_G1_TRANSITION	71	0.502989	1.22157	0.138781	0.437811	0.395165	4108	tags=42%, list=27%, signal=31%	MCM7/CDC45/PSMD3/PSMC3/PSMC4/POLA2/PSMA3/PSMA7/PSMA6/UBA52/PSMD13/PSME2/PSMD14/PSMA1/PSMD8/PSME1/PSMC1/PSMB2/PSMA5/E2F1/MCM5/E2F2/PSMA4/MCM2/MCM8/PSMA2/PSMB6/DBF4/ORC1/PSMB9
REACTOME_REGULATION_OF_BETA_CELL_DEVELOPMENT	REACTOME_REGULATION_OF_BETA_CELL_DEVELOPMENT	REACTOME_REGULATION_OF_BETA_CELL_DEVELOPMENT	22	0.629661	1.2942	0.138806	0.437811	0.395165	1842	tags=14%, list=12%, signal=12%	RBPJ/HES1/MAFA
REACTOME_HEPARAN_SULFATE_HEPARIN_HS_GAG_METABOLISM	REACTOME_HEPARAN_SULFATE_HEPARIN_HS_GAG_METABOLISM	REACTOME_HEPARAN_SULFATE_HEPARIN_HS_GAG_METABOLISM	41	0.559517	1.25859	0.139437	0.437811	0.395165	3190	tags=34%, list=21%, signal=27%	GPC1/CSPG4/GPC4/AGRN/NDST2/GPC2/HS6ST2/HS3ST5/B3GAT1/VCAN/SGSH/EXT1/HS2ST1/GPC6
REACTOME_TRANSLATION	REACTOME_TRANSLATION	REACTOME_TRANSLATION	134	-0.366413	-1.12779	0.143646	0.445041	0.40169	2149	tags=23%, list=14%, signal=20%	EIF3E/RPL23/RPL26/RPS19/RPS6/SEC61A1/SEC11C/RPL4/FAU/SRP54/RPL21/EEF1D/EIF3F/RPL36A/RPS9/EEF1A1/RPL14/RPL22/EEF1B2/RPS2/PABPC1/SSR1/EIF3A/EIF3H/SRP72/EIF4B/RPS14/RPS8/EIF4A2/RPLP1/RPS12
REACTOME_TRNA_AMINOACYLATION	REACTOME_TRNA_AMINOACYLATION	REACTOME_TRNA_AMINOACYLATION	21	0.634449	1.29332	0.143722	0.445041	0.40169	3149	tags=48%, list=21%, signal=38%	TARS2/SARS2/AARS2/PARS2/AIMP2/FARSA/EEF1E1/HARS2/VARS2/LARS2
REACTOME_APOPTOTIC_CLEAVAGE_OF_CELLULAR_PROTEINS	REACTOME_APOPTOTIC_CLEAVAGE_OF_CELLULAR_PROTEINS	REACTOME_APOPTOTIC_CLEAVAGE_OF_CELLULAR_PROTEINS	34	0.572623	1.25834	0.147143	0.452515	0.408435	564	tags=15%, list=4%, signal=14%	CASP3/SPTAN1/DBNL/PRKCD/GSN
REACTOME_ANTIGEN_PROCESSING_UBIQUITINATION_PROTEASOME_DEGRADATION	REACTOME_ANTIGEN_PROCESSING_UBIQUITINATION_PROTEASOME_DEGRADATION	REACTOME_ANTIGEN_PROCESSING_UBIQUITINATION_PROTEASOME_DEGRADATION	173	0.439803	1.18352	0.149343	0.456156	0.411722	3341	tags=33%, list=22%, signal=26%	SOCS1/UBA1/PSMD3/UBE2L3/UBE2E1/FBXW11/CDC34/PSMC3/UBE2E3/RNF34/UBA7/SPSB1/UBE2C/CUL7/UBE2Q1/RNF123/HECTD3/UBE2M/PSMC4/CUL2/NPEPPS/PSMA3/PSMA7/STUB1/UBE2K/ASB2/PSMA6/CBLB/UBA52/TRIM36/WSB1/UBE2W/PSMD13/UBE2L6/LRRC41/PSME2/FBXO44/SPSB4/PSMD14/RBCK1/RNF25/PSMA1/PSMD8/TPP2/UBE3A/PSME1/SKP1/PJA2/ANAPC5/ANAPC2/RNF138/CUL1/PSMC1/UBE2G2/PSMB2/GAN/PSMA5
REACTOME_HS_GAG_DEGRADATION	REACTOME_HS_GAG_DEGRADATION	REACTOME_HS_GAG_DEGRADATION	16	0.661689	1.29017	0.156202	0.470841	0.424977	1092	tags=25%, list=7%, signal=23%	GPC1/GPC4/AGRN/GPC2
REACTOME_SMOOTH_MUSCLE_CONTRACTION	REACTOME_SMOOTH_MUSCLE_CONTRACTION	REACTOME_SMOOTH_MUSCLE_CONTRACTION	20	0.630009	1.27121	0.156682	0.470841	0.424977	1884	tags=50%, list=12%, signal=44%	ITGB5/TPM2/VCL/TLN1/MYL9/CALM3/CALD1/TPM3/MYL12B/TPM4
REACTOME_MUSCLE_CONTRACTION	REACTOME_MUSCLE_CONTRACTION	REACTOME_MUSCLE_CONTRACTION	38	0.553639	1.23943	0.158263	0.470841	0.424977	1936	tags=32%, list=13%, signal=28%	ITGB5/TPM2/VCL/TLN1/MYL9/CALM3/CALD1/TPM3/TCAP/MYL12B/TPM4/MYL1
REACTOME_INFLUENZA_VIRAL_RNA_TRANSCRIPTION_AND_REPLICATION	REACTOME_INFLUENZA_VIRAL_RNA_TRANSCRIPTION_AND_REPLICATION	REACTOME_INFLUENZA_VIRAL_RNA_TRANSCRIPTION_AND_REPLICATION	90	-0.405743	-1.17573	0.159817	0.470841	0.424977	2551	tags=24%, list=17%, signal=20%	RPL26L1/RPLP0/RPL7/POLR2B/RPL38/RPL23/RPL26/RPS19/RPS6/RPL4/FAU/RPL21/RPL36A/RPS9/RPL14/RPL22/RPS2/RPS14/RPS8/HSP90AA1/RPLP1/RPS12
REACTOME_LIPOPROTEIN_METABOLISM	REACTOME_LIPOPROTEIN_METABOLISM	REACTOME_LIPOPROTEIN_METABOLISM	25	0.593131	1.25557	0.160237	0.470841	0.424977	264	tags=16%, list=2%, signal=16%	LPL/ABCA1/P4HB/BMP1
REACTOME_DESTABILIZATION_OF_MRNA_BY_AUF1_HNRNP_D0	REACTOME_DESTABILIZATION_OF_MRNA_BY_AUF1_HNRNP_D0	REACTOME_DESTABILIZATION_OF_MRNA_BY_AUF1_HNRNP_D0	44	0.543245	1.23688	0.160443	0.470841	0.424977	3902	tags=45%, list=26%, signal=34%	EIF4G1/PSMD3/PSMC3/PSMC4/PSMA3/PSMA7/PSMA6/UBA52/PSMD13/PSME2/PSMD14/PSMA1/PSMD8/PSME1/PSMC1/PSMB2/PSMA5/PSMA4/PSMA2/PSMB6
REACTOME_PIP3_ACTIVATES_AKT_SIGNALING	REACTOME_PIP3_ACTIVATES_AKT_SIGNALING	REACTOME_PIP3_ACTIVATES_AKT_SIGNALING	19	-0.589642	-1.27139	0.161932	0.472126	0.426136	1194	tags=16%, list=8%, signal=15%	CREB1/PTEN/TRIB3
REACTOME_G_ALPHA_Z_SIGNALLING_EVENTS	REACTOME_G_ALPHA_Z_SIGNALLING_EVENTS	REACTOME_G_ALPHA_Z_SIGNALLING_EVENTS	39	-0.492193	-1.22556	0.163265	0.472943	0.426874	1126	tags=23%, list=7%, signal=21%	GNAI1/PRKCA/GNB5/GNG2/GNG7/ADRA2B/ADRA2A/GNAZ/GNG13
REACTOME_HIV_INFECTION	REACTOME_HIV_INFECTION	REACTOME_HIV_INFECTION	158	0.438456	1.16825	0.167679	0.482615	0.435604	3784	tags=37%, list=25%, signal=28%	VPS37B/PSMD3/AP1M1/HMGA1/AP2A1/POLR2L/PSMC3/NUP188/POLR2C/POLR2J/SUPT5H/PACS1/VPS28/NUP88/AP1S1/PSMC4/AAAS/AP1B1/POLR2I/PSMA3/CD4/PSMA7/CTDP1/NUP214/PSMA6/AP2B1/NUP85/UBA52/PSMD13/GTF2H4/FYN/PSME2/TAF9/SSRP1/PSMD14/NUP43/ELMO1/CXCR4/PSMA1/PSMD8/PSME1/CCNH/SKP1/PSMC1/PSMB2/XPO1/PSMA5/B2M/PPIA/TAF13/KPNB1/BANF1/PSMA4/TBP/SUPT4H1/PSMA2/RAN/RNMT
REACTOME_PHOSPHORYLATION_OF_THE_APC_C	REACTOME_PHOSPHORYLATION_OF_THE_APC_C	REACTOME_PHOSPHORYLATION_OF_THE_APC_C	16	0.657203	1.28143	0.171516	0.489457	0.441779	3184	tags=38%, list=21%, signal=30%	UBE2E1/CDK1/UBE2C/CCNB1/ANAPC5/ANAPC2
REACTOME_CELL_SURFACE_INTERACTIONS_AT_THE_VASCULAR_WALL	REACTOME_CELL_SURFACE_INTERACTIONS_AT_THE_VASCULAR_WALL	REACTOME_CELL_SURFACE_INTERACTIONS_AT_THE_VASCULAR_WALL	73	0.488128	1.19167	0.172237	0.489457	0.441779	1937	tags=25%, list=13%, signal=22%	SIRPG/ITGA5/SLC16A3/MMP1/FN1/SHC1/GRB14/PPIL2/COL1A2/PLCG1/ITGAV/HRAS/BSG/KRAS/ITGA3/NRAS/ITGB3/ANGPT2
REACTOME_O_LINKED_GLYCOSYLATION_OF_MUCINS	REACTOME_O_LINKED_GLYCOSYLATION_OF_MUCINS	REACTOME_O_LINKED_GLYCOSYLATION_OF_MUCINS	42	0.540404	1.22315	0.175978	0.496943	0.448536	3000	tags=29%, list=20%, signal=23%	B4GALT5/GALNT7/ST3GAL2/B3GNT8/GALNT9/B3GNT5/ST3GAL1/B3GNT9/GALNT5/GALNT1/GALNT2/B3GNT2
REACTOME_APC_CDC20_MEDIATED_DEGRADATION_OF_NEK2A	REACTOME_APC_CDC20_MEDIATED_DEGRADATION_OF_NEK2A	REACTOME_APC_CDC20_MEDIATED_DEGRADATION_OF_NEK2A	20	0.618673	1.24833	0.179724	0.502132	0.45322	4545	tags=45%, list=30%, signal=32%	UBE2E1/UBE2C/UBA52/ANAPC5/ANAPC2/CDC26/BUB3/CDC23/CDC27
REACTOME_L1CAM_INTERACTIONS	REACTOME_L1CAM_INTERACTIONS	REACTOME_L1CAM_INTERACTIONS	70	0.487191	1.18279	0.180052	0.502132	0.45322	1745	tags=23%, list=11%, signal=20%	SPTBN5/SPTAN1/ITGA5/ITGA9/MAPK3/AP2A1/ANK3/ANK1/STIP1/NRP1/MSN/ITGAV/CSNK2B/DNM2/DLG1/ITGB3
REACTOME_RAP1_SIGNALLING	REACTOME_RAP1_SIGNALLING	REACTOME_RAP1_SIGNALLING	15	0.647614	1.25707	0.18417	0.510448	0.460725	4380	tags=53%, list=29%, signal=38%	YWHAZ/PRKACA/RASGRP2/RAF1/SIPA1/YWHAB/RAPGEF3/PRKACB
REACTOME_PROLONGED_ERK_ACTIVATION_EVENTS	REACTOME_PROLONGED_ERK_ACTIVATION_EVENTS	REACTOME_PROLONGED_ERK_ACTIVATION_EVENTS	17	0.634332	1.23666	0.187207	0.512692	0.462751	2051	tags=41%, list=13%, signal=36%	MAPK3/CDK1/PLCG1/HRAS/KRAS/NRAS/RAPGEF1
REACTOME_METABOLISM_OF_LIPIDS_AND_LIPOPROTEINS	REACTOME_METABOLISM_OF_LIPIDS_AND_LIPOPROTEINS	REACTOME_METABOLISM_OF_LIPIDS_AND_LIPOPROTEINS	384	-0.304681	-1.02601	0.187944	0.512692	0.462751	1435	tags=14%, list=9%, signal=13%	PPARA/PCYT1B/SDC1/SYNJ2/HSD17B7/CHKA/MTM1/ARSG/TIAM2/PHYH/STAR/RORA/SLC25A20/NCOR1/HSD17B4/SREBF1/SGMS1/TEAD1/SIN3A/PPARGC1A/MTMR4/CDK8/CROT/ACOX2/SCP2/MED4/RXRA/SRD5A1/SLC27A5/OXCT1/STARD4/HMGCS1/SLC44A2/GPAM/CYP39A1/DHCR7/PIK3C2B/MVK/PTEN/PIK3R1/CYP51A1/ACSL3/GPD1L/SQLE/SLC44A3/IDH1/TNFRSF21/PLBD1/TRIB3/LDLR/LPGAT1/FADS1/SMPD3/FADS2
REACTOME_TIGHT_JUNCTION_INTERACTIONS	REACTOME_TIGHT_JUNCTION_INTERACTIONS	REACTOME_TIGHT_JUNCTION_INTERACTIONS	15	-0.590767	-1.23613	0.188406	0.512692	0.462751	91	tags=13%, list=1%, signal=13%	PARD6B/F11R
REACTOME_GLUCAGON_TYPE_LIGAND_RECEPTORS	REACTOME_GLUCAGON_TYPE_LIGAND_RECEPTORS	REACTOME_GLUCAGON_TYPE_LIGAND_RECEPTORS	27	-0.514442	-1.19787	0.193651	0.521549	0.470745	548	tags=15%, list=4%, signal=14%	GNB5/GNG2/GNG7/GNG13
REACTOME_NCAM1_INTERACTIONS	REACTOME_NCAM1_INTERACTIONS	REACTOME_NCAM1_INTERACTIONS	29	0.567593	1.22934	0.194767	0.521549	0.470745	983	tags=21%, list=6%, signal=19%	COL4A1/CACNB3/AGRN/COL4A2/COL5A1/COL1A2
REACTOME_TRANSCRIPTION	REACTOME_TRANSCRIPTION	REACTOME_TRANSCRIPTION	118	0.444032	1.15337	0.195303	0.521549	0.470745	3279	tags=32%, list=21%, signal=25%	MAGOH/SRSF2/GTF3C2/TAF1C/SNRPE/MAPK3/POLR2L/SNRPB/CPSF1/POLR2C/POLR2J/SUPT5H/POLR3D/DHX38/POLR3C/PABPN1/EHMT2/NFX1/ERCC6/POLR2I/SRSF7/CTDP1/SRSF4/RBM8A/SNRPG/POLR3H/GTF2H4/TAF9/SLBP/SSRP1/SRSF1/RNPS1/GTF3C5/MBD2/CCNH/ZNF473/CSTF3/POLRMT
REACTOME_NEGATIVE_REGULATORS_OF_RIG_I_MDA5_SIGNALING	REACTOME_NEGATIVE_REGULATORS_OF_RIG_I_MDA5_SIGNALING	REACTOME_NEGATIVE_REGULATORS_OF_RIG_I_MDA5_SIGNALING	24	0.582975	1.22365	0.196402	0.521549	0.470745	3219	tags=42%, list=21%, signal=33%	ISG15/OTUD5/UBA7/IRF3/IKBKE/UBE2K/UBA52/UBE2L6/TAX1BP1/PIN1
REACTOME_TOLL_RECEPTOR_CASCADES	REACTOME_TOLL_RECEPTOR_CASCADES	REACTOME_TOLL_RECEPTOR_CASCADES	92	0.464134	1.16791	0.197468	0.521549	0.470745	2425	tags=29%, list=16%, signal=25%	IRF7/IKBKG/MYD88/MAPK3/DUSP6/RELA/PPP2R5D/FOS/CTSK/CDK1/MAPKAPK2/MAPK7/TRAF6/DUSP4/AGER/IKBKB/DNM2/IRF3/NFKBIB/ELK1/IRAK1/IKBKE/CNPY3/UBA52/PPP2R1A/NOD1/MAPKAPK3
REACTOME_SEMA4D_INDUCED_CELL_MIGRATION_AND_GROWTH_CONE_COLLAPSE	REACTOME_SEMA4D_INDUCED_CELL_MIGRATION_AND_GROWTH_CONE_COLLAPSE	REACTOME_SEMA4D_INDUCED_CELL_MIGRATION_AND_GROWTH_CONE_COLLAPSE	21	0.603849	1.23095	0.20121	0.523513	0.472518	2452	tags=38%, list=16%, signal=32%	LIMK1/MYH9/MYL9/PLXNB1/RHOC/MYL12B/RHOA/MYL6
REACTOME_ACTIVATION_OF_THE_MRNA_UPON_BINDING_OF_THE_CAP_BINDING_COMPLEX_AND_EIFS_AND_SUBSEQUENT_BINDING_TO_43S	REACTOME_ACTIVATION_OF_THE_MRNA_UPON_BINDING_OF_THE_CAP_BINDING_COMPLEX_AND_EIFS_AND_SUBSEQUENT_BINDING_TO_43S	REACTOME_ACTIVATION_OF_THE_MRNA_UPON_BINDING_OF_THE_CAP_BINDING_COMPLEX_AND_EIFS_AND_SUBSEQUENT_BINDING_TO_43S	49	-0.456239	-1.18869	0.202206	0.523513	0.472518	1879	tags=29%, list=12%, signal=25%	RPS19/RPS6/FAU/EIF3F/RPS9/RPS2/PABPC1/EIF3A/EIF3H/EIF4B/RPS14/RPS8/EIF4A2/RPS12
REACTOME_CONVERSION_FROM_APC_C_CDC20_TO_APC_C_CDH1_IN_LATE_ANAPHASE	REACTOME_CONVERSION_FROM_APC_C_CDC20_TO_APC_C_CDH1_IN_LATE_ANAPHASE	REACTOME_CONVERSION_FROM_APC_C_CDC20_TO_APC_C_CDH1_IN_LATE_ANAPHASE	15	0.638312	1.23902	0.202435	0.523513	0.472518	4545	tags=47%, list=30%, signal=33%	UBE2E1/UBE2C/ANAPC5/ANAPC2/CDC26/CDC23/CDC27
REACTOME_SIGNALING_BY_RHO_GTPASES	REACTOME_SIGNALING_BY_RHO_GTPASES	REACTOME_SIGNALING_BY_RHO_GTPASES	91	0.459667	1.15565	0.205619	0.523513	0.472518	1298	tags=14%, list=8%, signal=13%	PLEKHG2/GDI1/TRIO/ARHGDIA/ARAP3/GMIP/ARHGEF17/ARHGAP6/BCR/RHOC/RHOV/ARHGAP17/A2M
REACTOME_INTERFERON_GAMMA_SIGNALING	REACTOME_INTERFERON_GAMMA_SIGNALING	REACTOME_INTERFERON_GAMMA_SIGNALING	50	0.510309	1.18476	0.20765	0.523513	0.472518	2194	tags=20%, list=14%, signal=17%	SOCS1/IRF7/IRF1/PRKCD/VCAM1/IRF9/IRF3/OASL/ICAM1/HLA-G
REACTOME_PYRUVATE_METABOLISM_AND_CITRIC_ACID_TCA_CYCLE	REACTOME_PYRUVATE_METABOLISM_AND_CITRIC_ACID_TCA_CYCLE	REACTOME_PYRUVATE_METABOLISM_AND_CITRIC_ACID_TCA_CYCLE	31	0.549319	1.19901	0.207736	0.523513	0.472518	2164	tags=42%, list=14%, signal=36%	SDHA/SLC16A3/DLST/PDK2/PDPR/BSG/LDHA/MDH2/PDK1/D2HGDH/PDK3/SDHB/IDH3G
REACTOME_PLATELET_SENSITIZATION_BY_LDL	REACTOME_PLATELET_SENSITIZATION_BY_LDL	REACTOME_PLATELET_SENSITIZATION_BY_LDL	16	0.636796	1.24164	0.20827	0.523513	0.472518	2403	tags=31%, list=16%, signal=26%	PPP2R5D/PLA2G4A/PPP2R5B/PPP2R1A/PECAM1
REACTOME_AMINE_LIGAND_BINDING_RECEPTORS	REACTOME_AMINE_LIGAND_BINDING_RECEPTORS	REACTOME_AMINE_LIGAND_BINDING_RECEPTORS	29	-0.506008	-1.18517	0.210191	0.523513	0.472518	225	tags=10%, list=1%, signal=10%	DRD1/ADRA2B/ADRA2A
REACTOME_ADP_SIGNALLING_THROUGH_P2RY12	REACTOME_ADP_SIGNALLING_THROUGH_P2RY12	REACTOME_ADP_SIGNALLING_THROUGH_P2RY12	17	-0.570063	-1.21487	0.210526	0.523513	0.472518	1134	tags=35%, list=7%, signal=33%	P2RY12/GNAI1/GNB5/GNG2/GNG7/GNG13
REACTOME_SHC_MEDIATED_CASCADE	REACTOME_SHC_MEDIATED_CASCADE	REACTOME_SHC_MEDIATED_CASCADE	25	0.574836	1.21684	0.212166	0.523513	0.472518	2375	tags=20%, list=16%, signal=17%	SHC1/HRAS/KRAS/NRAS/FGFR2
REACTOME_PI3K_AKT_ACTIVATION	REACTOME_PI3K_AKT_ACTIVATION	REACTOME_PI3K_AKT_ACTIVATION	27	-0.508062	-1.18301	0.212698	0.523513	0.472518	1194	tags=19%, list=8%, signal=17%	CREB1/NTRK1/PTEN/PIK3R1/TRIB3
REACTOME_SIGNALING_BY_NODAL	REACTOME_SIGNALING_BY_NODAL	REACTOME_SIGNALING_BY_NODAL	15	0.629588	1.22208	0.21309	0.523513	0.472518	2416	tags=20%, list=16%, signal=17%	SMAD3/DRAP1/FURIN
REACTOME_FRS2_MEDIATED_CASCADE	REACTOME_FRS2_MEDIATED_CASCADE	REACTOME_FRS2_MEDIATED_CASCADE	31	0.547465	1.19496	0.213467	0.523513	0.472518	2801	tags=23%, list=18%, signal=18%	MAPK3/CDK1/HRAS/KRAS/NRAS/FGFR2/RAF1
REACTOME_MITOCHONDRIAL_TRNA_AMINOACYLATION	REACTOME_MITOCHONDRIAL_TRNA_AMINOACYLATION	REACTOME_MITOCHONDRIAL_TRNA_AMINOACYLATION	15	0.628035	1.21907	0.216134	0.523513	0.472518	3149	tags=47%, list=21%, signal=37%	TARS2/SARS2/AARS2/PARS2/HARS2/VARS2/LARS2
REACTOME_G_BETA_GAMMA_SIGNALLING_THROUGH_PI3KGAMMA	REACTOME_G_BETA_GAMMA_SIGNALLING_THROUGH_PI3KGAMMA	REACTOME_G_BETA_GAMMA_SIGNALLING_THROUGH_PI3KGAMMA	20	-0.537186	-1.17333	0.216524	0.523513	0.472518	548	tags=20%, list=4%, signal=19%	GNB5/GNG2/GNG7/GNG13
REACTOME_ADP_SIGNALLING_THROUGH_P2RY1	REACTOME_ADP_SIGNALLING_THROUGH_P2RY1	REACTOME_ADP_SIGNALLING_THROUGH_P2RY1	22	-0.529585	-1.17758	0.216867	0.523513	0.472518	648	tags=23%, list=4%, signal=22%	P2RY1/GNB5/GNG2/GNG7/GNG13
REACTOME_RESPIRATORY_ELECTRON_TRANSPORT_ATP_SYNTHESIS_BY_CHEMIOSMOTIC_COUPLING_AND_HEAT_PRODUCTION_BY_UNCOUPLING_PROTEINS_	REACTOME_RESPIRATORY_ELECTRON_TRANSPORT_ATP_SYNTHESIS_BY_CHEMIOSMOTIC_COUPLING_AND_HEAT_PRODUCTION_BY_UNCOUPLING_PROTEINS_	REACTOME_RESPIRATORY_ELECTRON_TRANSPORT_ATP_SYNTHESIS_BY_CHEMIOSMOTIC_COUPLING_AND_HEAT_PRODUCTION_BY_UNCOUPLING_PROTEINS_	61	0.488673	1.16346	0.220608	0.528437	0.476962	3839	tags=49%, list=25%, signal=37%	SDHA/COX7B/COX6C/UQCRC1/NDUFA4/NDUFV3/NDUFA3/NDUFA2/NDUFA12/CYC1/NDUFA11/CYCS/SDHB/NDUFV2/UQCR11/NDUFS7/NDUFB9/NDUFS1/COX6B1/UQCRQ/COX7C/UCP2/NDUFA9/NDUFAB1/NDUFS5/NDUFA1/NDUFA6/NDUFB10/COX8A/COX6A1
REACTOME_APOPTOSIS	REACTOME_APOPTOSIS	REACTOME_APOPTOSIS	118	0.437368	1.13606	0.221261	0.528437	0.476962	3563	tags=36%, list=23%, signal=28%	CASP3/SPTAN1/TRADD/DBNL/PSMD3/MAGED1/PRKCD/GSN/PSMC3/DYNLL1/LMNA/PSMC4/BCL2/BCL2L1/CASP9/CYCS/PSMA3/PSMA7/PSMA6/DSP/UBA52/DIABLO/PSMD13/PSME2/TP53/PSMD14/DAPK2/ACIN1/PSMA1/DNM1L/BMF/PSMD8/TNFRSF1A/PSME1/BAK1/PSMC1/PSMB2/PSMA5/E2F1/KPNB1/GZMB/PSMA4
REACTOME_SIGNALING_BY_THE_B_CELL_RECEPTOR_BCR	REACTOME_SIGNALING_BY_THE_B_CELL_RECEPTOR_BCR	REACTOME_SIGNALING_BY_THE_B_CELL_RECEPTOR_BCR	106	0.444535	1.1398	0.225686	0.536153	0.483927	3425	tags=36%, list=22%, signal=28%	STIM1/IKBKG/PSMD3/SHC1/FBXW11/RELA/PSMC3/CALM3/PLCG1/HRAS/KRAS/IKBKB/NRAS/PSMC4/CASP9/NFKBIB/PSMA3/PSMA7/NCK1/PSMA6/CDKN1A/CBLB/UBA52/PSMD13/NFKBIE/FYN/PSME2/PSMD14/PSMA1/PSMD8/ORAI1/PSME1/SKP1/CUL1/PSMC1/PSMB2/PSMA5/GSK3A
REACTOME_SIGNALING_BY_TGF_BETA_RECEPTOR_COMPLEX	REACTOME_SIGNALING_BY_TGF_BETA_RECEPTOR_COMPLEX	REACTOME_SIGNALING_BY_TGF_BETA_RECEPTOR_COMPLEX	53	0.492375	1.15723	0.231076	0.546068	0.492876	2416	tags=26%, list=16%, signal=22%	TGFB1/FKBP1A/E2F4/SMAD3/WWTR1/MYC/JUNB/PPP1CA/PPP1R15A/MEN1/STUB1/UBA52/RHOA/FURIN
REACTOME_THROMBOXANE_SIGNALLING_THROUGH_TP_RECEPTOR	REACTOME_THROMBOXANE_SIGNALLING_THROUGH_TP_RECEPTOR	REACTOME_THROMBOXANE_SIGNALLING_THROUGH_TP_RECEPTOR	20	-0.529851	-1.15731	0.233618	0.546943	0.493666	548	tags=20%, list=4%, signal=19%	GNB5/GNG2/GNG7/GNG13
REACTOME_INHIBITION_OF_THE_PROTEOLYTIC_ACTIVITY_OF_APC_C_REQUIRED_FOR_THE_ONSET_OF_ANAPHASE_BY_MITOTIC_SPINDLE_CHECKPOINT_COMPONENTS	REACTOME_INHIBITION_OF_THE_PROTEOLYTIC_ACTIVITY_OF_APC_C_REQUIRED_FOR_THE_ONSET_OF_ANAPHASE_BY_MITOTIC_SPINDLE_CHECKPOINT_COMPONENTS	REACTOME_INHIBITION_OF_THE_PROTEOLYTIC_ACTIVITY_OF_APC_C_REQUIRED_FOR_THE_ONSET_OF_ANAPHASE_BY_MITOTIC_SPINDLE_CHECKPOINT_COMPONENTS	17	0.610012	1.18925	0.235569	0.546943	0.493666	4545	tags=47%, list=30%, signal=33%	UBE2E1/UBE2C/ANAPC5/ANAPC2/CDC26/BUB3/CDC23/CDC27
REACTOME_RESPIRATORY_ELECTRON_TRANSPORT	REACTOME_RESPIRATORY_ELECTRON_TRANSPORT	REACTOME_RESPIRATORY_ELECTRON_TRANSPORT	58	0.487619	1.16199	0.236979	0.546943	0.493666	3839	tags=50%, list=25%, signal=38%	SDHA/COX7B/COX6C/UQCRC1/NDUFA4/NDUFV3/NDUFA3/NDUFA2/NDUFA12/CYC1/NDUFA11/CYCS/SDHB/NDUFV2/UQCR11/NDUFS7/NDUFB9/NDUFS1/COX6B1/UQCRQ/COX7C/NDUFA9/NDUFAB1/NDUFS5/NDUFA1/NDUFA6/NDUFB10/COX8A/COX6A1
REACTOME_MITOTIC_M_M_G1_PHASES	REACTOME_MITOTIC_M_M_G1_PHASES	REACTOME_MITOTIC_M_M_G1_PHASES	145	0.424603	1.12372	0.237288	0.546943	0.493666	3575	tags=32%, list=23%, signal=25%	BIRC5/MCM7/KIF2C/CDC45/PSMD3/B9D2/PSMC3/MIS12/PPP2R5D/PPP2R5B/CENPN/PSMC4/POLA2/PAFAH1B1/PSMA3/PSMA7/PSMA6/NUP85/UBA52/PPP2R1A/SMC1A/MAPRE1/PSMD13/CDCA8/SPC25/CENPO/PSME2/PSMD14/NUP43/CKAP5/PSMA1/PSMD8/ZW10/PSME1/INCENP/PSMC1/PMF1/PSMB2/XPO1/PSMA5/E2F1/MCM5/E2F2/PSMA4/CENPT/MCM2
REACTOME_INHIBITION_OF_INSULIN_SECRETION_BY_ADRENALINE_NORADRENALINE	REACTOME_INHIBITION_OF_INSULIN_SECRETION_BY_ADRENALINE_NORADRENALINE	REACTOME_INHIBITION_OF_INSULIN_SECRETION_BY_ADRENALINE_NORADRENALINE	21	-0.517934	-1.14704	0.237537	0.546943	0.493666	548	tags=29%, list=4%, signal=28%	GNAI1/GNB5/GNG2/GNG7/ADRA2A/GNG13
REACTOME_IL_RECEPTOR_SHC_SIGNALING	REACTOME_IL_RECEPTOR_SHC_SIGNALING	REACTOME_IL_RECEPTOR_SHC_SIGNALING	21	0.582702	1.18784	0.240545	0.551044	0.497367	1198	tags=24%, list=8%, signal=22%	GAB2/INPPL1/SHC1/IL2RB/HRAS
REACTOME_DOWNSTREAM_SIGNALING_EVENTS_OF_B_CELL_RECEPTOR_BCR	REACTOME_DOWNSTREAM_SIGNALING_EVENTS_OF_B_CELL_RECEPTOR_BCR	REACTOME_DOWNSTREAM_SIGNALING_EVENTS_OF_B_CELL_RECEPTOR_BCR	80	0.462795	1.13956	0.242542	0.552799	0.498951	3425	tags=38%, list=22%, signal=29%	IKBKG/PSMD3/FBXW11/RELA/PSMC3/HRAS/KRAS/IKBKB/NRAS/PSMC4/CASP9/NFKBIB/PSMA3/PSMA7/PSMA6/CDKN1A/UBA52/PSMD13/NFKBIE/PSME2/PSMD14/PSMA1/PSMD8/PSME1/SKP1/CUL1/PSMC1/PSMB2/PSMA5/GSK3A
REACTOME_GLUTATHIONE_CONJUGATION	REACTOME_GLUTATHIONE_CONJUGATION	REACTOME_GLUTATHIONE_CONJUGATION	19	0.58552	1.17207	0.246154	0.554287	0.500294	2133	tags=37%, list=14%, signal=32%	CNDP2/GSTO1/GGT7/GCLC/MGST3/GSS/MGST1
REACTOME_INCRETIN_SYNTHESIS_SECRETION_AND_INACTIVATION	REACTOME_INCRETIN_SYNTHESIS_SECRETION_AND_INACTIVATION	REACTOME_INCRETIN_SYNTHESIS_SECRETION_AND_INACTIVATION	16	-0.558324	-1.17221	0.246418	0.554287	0.500294	24	tags=12%, list=0%, signal=12%	SEC11C/GNG13
REACTOME_MITOTIC_G1_G1_S_PHASES	REACTOME_MITOTIC_G1_G1_S_PHASES	REACTOME_MITOTIC_G1_G1_S_PHASES	117	0.430813	1.11723	0.246898	0.554287	0.500294	3752	tags=39%, list=25%, signal=30%	MCM7/CDC45/PSMD3/E2F4/CDK4/PSMC3/CDK1/MYC/LIN37/PSMC4/POLA2/PPP2R2A/PSMA3/PSMA7/PSMA6/CCNA1/CCNB1/CCND3/CDKN1A/UBA52/PPP2R1A/PSMD13/CDKN2A/PSME2/CCND1/PSMD14/PSMA1/PSMD8/PSME1/CCNH/CKS1B/SKP1/CUL1/PSMC1/PSMB2/PSMA5/E2F1/MCM5/E2F2/PSMA4/RRM2/MCM2/RBBP4/MCM8/CCND2/PSMA2
REACTOME_IRON_UPTAKE_AND_TRANSPORT	REACTOME_IRON_UPTAKE_AND_TRANSPORT	REACTOME_IRON_UPTAKE_AND_TRANSPORT	30	0.537975	1.16974	0.248915	0.555693	0.501563	1687	tags=27%, list=11%, signal=24%	TFRC/ATP6V0D1/MCOLN1/ATP6V0B/ATP6V0C/HMOX2/HEPH/ATP6V1C1
REACTOME_IL_3_5_AND_GM_CSF_SIGNALING	REACTOME_IL_3_5_AND_GM_CSF_SIGNALING	REACTOME_IL_3_5_AND_GM_CSF_SIGNALING	35	0.52372	1.15613	0.25	0.555693	0.501563	1198	tags=17%, list=8%, signal=16%	GAB2/INPPL1/SHC1/YWHAZ/IL2RB/HRAS
REACTOME_SIGNAL_AMPLIFICATION	REACTOME_SIGNAL_AMPLIFICATION	REACTOME_SIGNAL_AMPLIFICATION	26	-0.496518	-1.15879	0.252308	0.55806	0.5037	1134	tags=27%, list=7%, signal=25%	P2RY12/GNAI1/P2RY1/GNB5/GNG2/GNG7/GNG13
REACTOME_MYOGENESIS	REACTOME_MYOGENESIS	REACTOME_MYOGENESIS	19	-0.528957	-1.14054	0.255682	0.558307	0.503922	18	tags=21%, list=0%, signal=21%	TCF3/CDH2/CDH15/MAP2K6
REACTOME_ACTIVATION_OF_KAINATE_RECEPTORS_UPON_GLUTAMATE_BINDING	REACTOME_ACTIVATION_OF_KAINATE_RECEPTORS_UPON_GLUTAMATE_BINDING	REACTOME_ACTIVATION_OF_KAINATE_RECEPTORS_UPON_GLUTAMATE_BINDING	27	-0.489814	-1.14052	0.257143	0.558307	0.503922	665	tags=22%, list=4%, signal=21%	DLG3/GNB5/CALM2/GNG2/GNG7/GNG13
REACTOME_NRAGE_SIGNALS_DEATH_THROUGH_JNK	REACTOME_NRAGE_SIGNALS_DEATH_THROUGH_JNK	REACTOME_NRAGE_SIGNALS_DEATH_THROUGH_JNK	39	0.507549	1.14004	0.258475	0.558307	0.503922	565	tags=13%, list=4%, signal=12%	PLEKHG2/TRIO/MAGED1/ARHGEF17/AATF
REACTOME_REGULATORY_RNA_PATHWAYS	REACTOME_REGULATORY_RNA_PATHWAYS	REACTOME_REGULATORY_RNA_PATHWAYS	16	0.607889	1.18528	0.260337	0.558307	0.503922	2396	tags=38%, list=16%, signal=32%	POLR2L/POLR2C/POLR2J/XPO5/POLR2I/TARBP2
REACTOME_G_ALPHA_I_SIGNALLING_EVENTS	REACTOME_G_ALPHA_I_SIGNALLING_EVENTS	REACTOME_G_ALPHA_I_SIGNALLING_EVENTS	149	0.417002	1.1084	0.262335	0.558307	0.503922	860	tags=7%, list=6%, signal=6%	BDKRB2/C3AR1/GAL/GABBR1/GNB2/SST/CHRM2/RGS20/GNG5/ANXA1
REACTOME_RNA_POL_I_RNA_POL_III_AND_MITOCHONDRIAL_TRANSCRIPTION	REACTOME_RNA_POL_I_RNA_POL_III_AND_MITOCHONDRIAL_TRANSCRIPTION	REACTOME_RNA_POL_I_RNA_POL_III_AND_MITOCHONDRIAL_TRANSCRIPTION	51	0.485384	1.12967	0.262585	0.558307	0.503922	3279	tags=27%, list=21%, signal=22%	GTF3C2/TAF1C/MAPK3/POLR2L/POLR3D/POLR3C/EHMT2/ERCC6/POLR3H/GTF2H4/GTF3C5/MBD2/CCNH/POLRMT
REACTOME_ARMS_MEDIATED_ACTIVATION	REACTOME_ARMS_MEDIATED_ACTIVATION	REACTOME_ARMS_MEDIATED_ACTIVATION	16	0.605111	1.17986	0.2634	0.558307	0.503922	2051	tags=38%, list=13%, signal=33%	MAPK3/CDK1/HRAS/KRAS/NRAS/RAPGEF1
REACTOME_NITRIC_OXIDE_STIMULATES_GUANYLATE_CYCLASE	REACTOME_NITRIC_OXIDE_STIMULATES_GUANYLATE_CYCLASE	REACTOME_NITRIC_OXIDE_STIMULATES_GUANYLATE_CYCLASE	16	0.605497	1.18061	0.2634	0.558307	0.503922	2708	tags=38%, list=18%, signal=31%	PDE9A/PDE1B/KCNMB4/KCNMB1/PDE2A/GUCY1A2
REACTOME_ACTIVATION_OF_ATR_IN_RESPONSE_TO_REPLICATION_STRESS	REACTOME_ACTIVATION_OF_ATR_IN_RESPONSE_TO_REPLICATION_STRESS	REACTOME_ACTIVATION_OF_ATR_IN_RESPONSE_TO_REPLICATION_STRESS	31	0.525369	1.14673	0.26361	0.558307	0.503922	760	tags=10%, list=5%, signal=9%	MCM7/CDC45/RAD9A
REACTOME_CLEAVAGE_OF_GROWING_TRANSCRIPT_IN_THE_TERMINATION_REGION_	REACTOME_CLEAVAGE_OF_GROWING_TRANSCRIPT_IN_THE_TERMINATION_REGION_	REACTOME_CLEAVAGE_OF_GROWING_TRANSCRIPT_IN_THE_TERMINATION_REGION_	36	0.51021	1.13349	0.265537	0.559746	0.505222	2715	tags=42%, list=18%, signal=34%	MAGOH/SRSF2/SNRPE/SNRPB/CPSF1/DHX38/PABPN1/NFX1/SRSF7/SRSF4/RBM8A/SNRPG/SLBP/SRSF1/RNPS1
REACTOME_G1_S_TRANSITION	REACTOME_G1_S_TRANSITION	REACTOME_G1_S_TRANSITION	95	0.44053	1.11476	0.266917	0.560027	0.505475	3752	tags=38%, list=25%, signal=29%	MCM7/CDC45/PSMD3/PSMC3/CDK1/MYC/PSMC4/POLA2/PSMA3/PSMA7/PSMA6/CCNA1/CCNB1/CDKN1A/UBA52/PPP2R1A/PSMD13/PSME2/PSMD14/PSMA1/PSMD8/PSME1/CCNH/CKS1B/SKP1/CUL1/PSMC1/PSMB2/PSMA5/E2F1/MCM5/PSMA4/RRM2/MCM2/MCM8/PSMA2
REACTOME_REGULATION_OF_ORNITHINE_DECARBOXYLASE_ODC	REACTOME_REGULATION_OF_ORNITHINE_DECARBOXYLASE_ODC	REACTOME_REGULATION_OF_ORNITHINE_DECARBOXYLASE_ODC	44	0.502425	1.14394	0.26971	0.563254	0.508388	3902	tags=43%, list=26%, signal=32%	PSMD3/PSMC3/PSMC4/PSMA3/PSMA7/PSMA6/PSMD13/PSME2/PSMD14/PSMA1/PSMD8/PSME1/PSMC1/PSMB2/PSMA5/OAZ3/PSMA4/PSMA2/PSMB6
REACTOME_FORMATION_OF_TRANSCRIPTION_COUPLED_NER_TC_NER_REPAIR_COMPLEX	REACTOME_FORMATION_OF_TRANSCRIPTION_COUPLED_NER_TC_NER_REPAIR_COMPLEX	REACTOME_FORMATION_OF_TRANSCRIPTION_COUPLED_NER_TC_NER_REPAIR_COMPLEX	22	0.561997	1.15512	0.274627	0.570065	0.514535	2419	tags=27%, list=16%, signal=23%	POLR2L/POLR2C/POLR2J/ERCC6/POLR2I/GTF2H4
REACTOME_INFLUENZA_LIFE_CYCLE	REACTOME_INFLUENZA_LIFE_CYCLE	REACTOME_INFLUENZA_LIFE_CYCLE	115	-0.347457	-1.0517	0.27551	0.570065	0.514535	2551	tags=23%, list=17%, signal=19%	RPL26L1/RPLP0/RPL7/POLR2B/RPL38/NUP107/RPL23/RPL26/RPS19/RPS6/RPL4/FAU/RPL21/NUP133/RPL36A/RPS9/RPL14/RPL22/RPS2/NUP93/RPS14/RPS8/TPR/HSP90AA1/RPLP1/RPS12
REACTOME_ERK_MAPK_TARGETS	REACTOME_ERK_MAPK_TARGETS	REACTOME_ERK_MAPK_TARGETS	18	0.578891	1.14056	0.279753	0.574237	0.518301	2190	tags=39%, list=14%, signal=33%	MAPK3/DUSP6/PPP2R5D/MAPK7/DUSP4/ELK1/PPP2R1A
REACTOME_EFFECTS_OF_PIP2_HYDROLYSIS	REACTOME_EFFECTS_OF_PIP2_HYDROLYSIS	REACTOME_EFFECTS_OF_PIP2_HYDROLYSIS	16	0.598401	1.16677	0.281776	0.574237	0.518301	2834	tags=38%, list=19%, signal=31%	PRKCH/PRKCD/DGKA/DAGLB/RASGRP2/MGLL
REACTOME_MAPK_TARGETS_NUCLEAR_EVENTS_MEDIATED_BY_MAP_KINASES	REACTOME_MAPK_TARGETS_NUCLEAR_EVENTS_MEDIATED_BY_MAP_KINASES	REACTOME_MAPK_TARGETS_NUCLEAR_EVENTS_MEDIATED_BY_MAP_KINASES	25	0.547554	1.15909	0.281899	0.574237	0.518301	2190	tags=36%, list=14%, signal=31%	MAPK3/DUSP6/PPP2R5D/FOS/MAPKAPK2/MAPK7/DUSP4/ELK1/PPP2R1A
REACTOME_NUCLEAR_EVENTS_KINASE_AND_TRANSCRIPTION_FACTOR_ACTIVATION	REACTOME_NUCLEAR_EVENTS_KINASE_AND_TRANSCRIPTION_FACTOR_ACTIVATION	REACTOME_NUCLEAR_EVENTS_KINASE_AND_TRANSCRIPTION_FACTOR_ACTIVATION	20	0.568361	1.14682	0.282642	0.574237	0.518301	2190	tags=40%, list=14%, signal=34%	MAPK3/DUSP6/PPP2R5D/MAPKAPK2/MAPK7/DUSP4/ELK1/PPP2R1A
REACTOME_ACTIVATED_NOTCH1_TRANSMITS_SIGNAL_TO_THE_NUCLEUS	REACTOME_ACTIVATED_NOTCH1_TRANSMITS_SIGNAL_TO_THE_NUCLEUS	REACTOME_ACTIVATED_NOTCH1_TRANSMITS_SIGNAL_TO_THE_NUCLEUS	21	0.560475	1.14253	0.288956	0.579532	0.52308	2280	tags=38%, list=15%, signal=32%	JAG1/PSENEN/ADAM17/DLK1/PSEN1/DTX1/UBA52/APH1B
REACTOME_TRIF_MEDIATED_TLR3_SIGNALING	REACTOME_TRIF_MEDIATED_TLR3_SIGNALING	REACTOME_TRIF_MEDIATED_TLR3_SIGNALING	60	0.467083	1.11768	0.289062	0.579532	0.52308	2425	tags=38%, list=16%, signal=32%	IRF7/IKBKG/MAPK3/DUSP6/RELA/PPP2R5D/FOS/CDK1/MAPKAPK2/MAPK7/TRAF6/DUSP4/AGER/IKBKB/IRF3/NFKBIB/ELK1/IRAK1/IKBKE/UBA52/PPP2R1A/NOD1/MAPKAPK3
REACTOME_KERATAN_SULFATE_BIOSYNTHESIS	REACTOME_KERATAN_SULFATE_BIOSYNTHESIS	REACTOME_KERATAN_SULFATE_BIOSYNTHESIS	23	0.554972	1.15532	0.289121	0.579532	0.52308	1033	tags=22%, list=7%, signal=20%	B4GALT5/OGN/ST3GAL2/B4GALT3/B4GALT2
REACTOME_ACTIVATED_TLR4_SIGNALLING	REACTOME_ACTIVATED_TLR4_SIGNALLING	REACTOME_ACTIVATED_TLR4_SIGNALLING	75	0.454339	1.11152	0.295484	0.588444	0.531124	2425	tags=32%, list=16%, signal=27%	IRF7/IKBKG/MYD88/MAPK3/DUSP6/RELA/PPP2R5D/FOS/CDK1/MAPKAPK2/MAPK7/TRAF6/DUSP4/AGER/IKBKB/IRF3/NFKBIB/ELK1/IRAK1/IKBKE/UBA52/PPP2R1A/NOD1/MAPKAPK3
REACTOME_G_PROTEIN_BETA_GAMMA_SIGNALLING	REACTOME_G_PROTEIN_BETA_GAMMA_SIGNALLING	REACTOME_G_PROTEIN_BETA_GAMMA_SIGNALLING	21	-0.496949	-1.10056	0.296188	0.588444	0.531124	548	tags=19%, list=4%, signal=18%	GNB5/GNG2/GNG7/GNG13
REACTOME_KERATAN_SULFATE_KERATIN_METABOLISM	REACTOME_KERATAN_SULFATE_KERATIN_METABOLISM	REACTOME_KERATAN_SULFATE_KERATIN_METABOLISM	26	0.535556	1.14109	0.298375	0.590178	0.532689	1033	tags=19%, list=7%, signal=18%	B4GALT5/OGN/ST3GAL2/B4GALT3/B4GALT2
REACTOME_PRE_NOTCH_TRANSCRIPTION_AND_TRANSLATION	REACTOME_PRE_NOTCH_TRANSCRIPTION_AND_TRANSLATION	REACTOME_PRE_NOTCH_TRANSCRIPTION_AND_TRANSLATION	18	0.570841	1.1247	0.306028	0.60266	0.543955	3342	tags=39%, list=22%, signal=30%	MOV10/RBPJ/KAT2A/NOTCH4/CCND1/TP53/E2F1
REACTOME_G_BETA_GAMMA_SIGNALLING_THROUGH_PLC_BETA	REACTOME_G_BETA_GAMMA_SIGNALLING_THROUGH_PLC_BETA	REACTOME_G_BETA_GAMMA_SIGNALLING_THROUGH_PLC_BETA	16	-0.530181	-1.11312	0.309456	0.603224	0.544465	548	tags=25%, list=4%, signal=24%	GNB5/GNG2/GNG7/GNG13
REACTOME_SYNTHESIS_OF_DNA	REACTOME_SYNTHESIS_OF_DNA	REACTOME_SYNTHESIS_OF_DNA	81	0.444638	1.09428	0.3103	0.603224	0.544465	3752	tags=36%, list=25%, signal=27%	MCM7/CDC45/PSMD3/PSMC3/PSMC4/POLA2/PSMA3/PSMA7/POLD2/PSMA6/CCNA1/CDKN1A/POLD4/UBA52/PSMD13/PSME2/PSMD14/PSMA1/PSMD8/PSME1/PSMC1/PSMB2/PSMA5/MCM5/PSMA4/MCM2/MCM8/POLD1/PSMA2
REACTOME_SMAD2_SMAD3_SMAD4_HETEROTRIMER_REGULATES_TRANSCRIPTION	REACTOME_SMAD2_SMAD3_SMAD4_HETEROTRIMER_REGULATES_TRANSCRIPTION	REACTOME_SMAD2_SMAD3_SMAD4_HETEROTRIMER_REGULATES_TRANSCRIPTION	24	0.537157	1.12748	0.310345	0.603224	0.544465	2184	tags=29%, list=14%, signal=25%	E2F4/SMAD3/WWTR1/MYC/JUNB/MEN1/UBA52
REACTOME_TRIGLYCERIDE_BIOSYNTHESIS	REACTOME_TRIGLYCERIDE_BIOSYNTHESIS	REACTOME_TRIGLYCERIDE_BIOSYNTHESIS	28	-0.470448	-1.09473	0.313291	0.604794	0.545881	304	tags=14%, list=2%, signal=14%	GPAT2/GPAM/ACSL3/GPD1L
REACTOME_INSULIN_RECEPTOR_RECYCLING	REACTOME_INSULIN_RECEPTOR_RECYCLING	REACTOME_INSULIN_RECEPTOR_RECYCLING	19	0.55615	1.11327	0.313846	0.604794	0.545881	2207	tags=26%, list=14%, signal=23%	ATP6V0D1/ATP6V0B/ATP6V0C/ATP6V1C1/ATP6V0D2
REACTOME_CD28_CO_STIMULATION	REACTOME_CD28_CO_STIMULATION	REACTOME_CD28_CO_STIMULATION	24	-0.47505	-1.08706	0.319403	0.612872	0.553172	1141	tags=17%, list=7%, signal=15%	GRB2/CD86/PIK3R1/TRIB3
REACTOME_INTERACTION_BETWEEN_L1_AND_ANKYRINS	REACTOME_INTERACTION_BETWEEN_L1_AND_ANKYRINS	REACTOME_INTERACTION_BETWEEN_L1_AND_ANKYRINS	19	0.554394	1.10976	0.323077	0.615352	0.555411	786	tags=21%, list=5%, signal=20%	SPTBN5/SPTAN1/ANK3/ANK1
REACTOME_BASIGIN_INTERACTIONS	REACTOME_BASIGIN_INTERACTIONS	REACTOME_BASIGIN_INTERACTIONS	19	0.552761	1.10649	0.326154	0.615352	0.555411	1326	tags=26%, list=9%, signal=24%	SLC16A3/MMP1/PPIL2/BSG/ITGA3
REACTOME_G2_M_CHECKPOINTS	REACTOME_G2_M_CHECKPOINTS	REACTOME_G2_M_CHECKPOINTS	36	0.492235	1.09356	0.329096	0.615352	0.555411	2217	tags=17%, list=14%, signal=14%	MCM7/CDC45/RAD9A/CDK1/CCNB1/CCNB2
REACTOME_OPIOID_SIGNALLING	REACTOME_OPIOID_SIGNALLING	REACTOME_OPIOID_SIGNALLING	63	-0.394793	-1.06219	0.329167	0.615352	0.555411	1194	tags=25%, list=8%, signal=24%	PRKAR1A/ADCY1/PPP2CB/ADCY9/CREB1/GNAI1/PRKCA/PRKAR2B/PDE1A/GNB5/CALM2/GNG2/PDE4B/GNG7/GNAZ/GNG13
REACTOME_SYNTHESIS_AND_INTERCONVERSION_OF_NUCLEOTIDE_DI_AND_TRIPHOSPHATES	REACTOME_SYNTHESIS_AND_INTERCONVERSION_OF_NUCLEOTIDE_DI_AND_TRIPHOSPHATES	REACTOME_SYNTHESIS_AND_INTERCONVERSION_OF_NUCLEOTIDE_DI_AND_TRIPHOSPHATES	16	0.575789	1.12268	0.32925	0.615352	0.555411	4003	tags=62%, list=26%, signal=46%	AK2/NME2/NME1/NME4/GUK1/AK5/RRM2/TXN/AK1/DTYMK
REACTOME_DNA_REPLICATION	REACTOME_DNA_REPLICATION	REACTOME_DNA_REPLICATION	162	0.400054	1.07063	0.330132	0.615352	0.555411	3752	tags=33%, list=25%, signal=25%	BIRC5/MCM7/KIF2C/CDC45/PSMD3/B9D2/PSMC3/MIS12/PPP2R5D/PPP2R5B/CENPN/PSMC4/POLA2/PAFAH1B1/PSMA3/PSMA7/POLD2/PSMA6/CCNA1/CDKN1A/NUP85/POLD4/UBA52/PPP2R1A/SMC1A/MAPRE1/PSMD13/CDCA8/SPC25/CENPO/PSME2/PSMD14/NUP43/CKAP5/PSMA1/PSMD8/ZW10/PSME1/INCENP/PSMC1/PMF1/PSMB2/XPO1/PSMA5/E2F1/MCM5/E2F2/PSMA4/CENPT/MCM2/MCM8/POLD1/PSMA2
REACTOME_ANTIGEN_PRESENTATION_FOLDING_ASSEMBLY_AND_PEPTIDE_LOADING_OF_CLASS_I_MHC	REACTOME_ANTIGEN_PRESENTATION_FOLDING_ASSEMBLY_AND_PEPTIDE_LOADING_OF_CLASS_I_MHC	REACTOME_ANTIGEN_PRESENTATION_FOLDING_ASSEMBLY_AND_PEPTIDE_LOADING_OF_CLASS_I_MHC	15	0.580988	1.12775	0.330289	0.615352	0.555411	3358	tags=40%, list=22%, signal=31%	HSPA5/SEC24D/HLA-G/SEC24B/SEC31A/B2M
REACTOME_RNA_POL_III_TRANSCRIPTION_INITIATION_FROM_TYPE_2_PROMOTER	REACTOME_RNA_POL_III_TRANSCRIPTION_INITIATION_FROM_TYPE_2_PROMOTER	REACTOME_RNA_POL_III_TRANSCRIPTION_INITIATION_FROM_TYPE_2_PROMOTER	20	0.548392	1.10652	0.331797	0.615607	0.555641	2789	tags=30%, list=18%, signal=25%	GTF3C2/POLR2L/POLR3D/POLR3C/POLR3H/GTF3C5
REACTOME_SIGNALING_BY_INSULIN_RECEPTOR	REACTOME_SIGNALING_BY_INSULIN_RECEPTOR	REACTOME_SIGNALING_BY_INSULIN_RECEPTOR	86	0.428995	1.06743	0.345711	0.635989	0.574038	1687	tags=19%, list=11%, signal=17%	ATP6V0D1/EIF4G1/ATP6V0B/SHC1/MAPK3/ATP6V0C/CDK1/EIF4EBP1/RPTOR/IRS2/HRAS/KRAS/STRADA/NRAS/IRS1/ATP6V1C1
REACTOME_TRANSPORT_OF_MATURE_TRANSCRIPT_TO_CYTOPLASM	REACTOME_TRANSPORT_OF_MATURE_TRANSCRIPT_TO_CYTOPLASM	REACTOME_TRANSPORT_OF_MATURE_TRANSCRIPT_TO_CYTOPLASM	44	0.4774	1.08696	0.345781	0.635989	0.574038	2728	tags=41%, list=18%, signal=34%	MAGOH/SRSF2/NXF1/NUP188/CPSF1/NUP88/DHX38/AAAS/NFX1/SRSF7/NUP214/SRSF4/RBM8A/NUP85/SLBP/SRSF1/RNPS1/NUP43
REACTOME_CITRIC_ACID_CYCLE_TCA_CYCLE	REACTOME_CITRIC_ACID_CYCLE_TCA_CYCLE	REACTOME_CITRIC_ACID_CYCLE_TCA_CYCLE	15	0.571481	1.10929	0.347032	0.635989	0.574038	2164	tags=33%, list=14%, signal=29%	SDHA/DLST/MDH2/SDHB/IDH3G
REACTOME_CD28_DEPENDENT_PI3K_AKT_SIGNALING	REACTOME_CD28_DEPENDENT_PI3K_AKT_SIGNALING	REACTOME_CD28_DEPENDENT_PI3K_AKT_SIGNALING	16	-0.51069	-1.0722	0.34957	0.638037	0.575886	935	tags=19%, list=6%, signal=18%	CD86/PIK3R1/TRIB3
REACTOME_RNA_POL_II_TRANSCRIPTION	REACTOME_RNA_POL_II_TRANSCRIPTION	REACTOME_RNA_POL_II_TRANSCRIPTION	80	0.435407	1.07212	0.35668	0.648377	0.585219	2715	tags=30%, list=18%, signal=25%	MAGOH/SRSF2/SNRPE/POLR2L/SNRPB/CPSF1/POLR2C/POLR2J/SUPT5H/DHX38/PABPN1/NFX1/POLR2I/SRSF7/CTDP1/SRSF4/RBM8A/SNRPG/GTF2H4/TAF9/SLBP/SSRP1/SRSF1/RNPS1
REACTOME_PROSTACYCLIN_SIGNALLING_THROUGH_PROSTACYCLIN_RECEPTOR	REACTOME_PROSTACYCLIN_SIGNALLING_THROUGH_PROSTACYCLIN_RECEPTOR	REACTOME_PROSTACYCLIN_SIGNALLING_THROUGH_PROSTACYCLIN_RECEPTOR	17	-0.489352	-1.04287	0.360111	0.651975	0.588466	548	tags=24%, list=4%, signal=23%	GNB5/GNG2/GNG7/GNG13
REACTOME_GPCR_DOWNSTREAM_SIGNALING	REACTOME_GPCR_DOWNSTREAM_SIGNALING	REACTOME_GPCR_DOWNSTREAM_SIGNALING	467	0.364564	1.04336	0.36238	0.653449	0.589797	1170	tags=7%, list=8%, signal=6%	BDKRB2/C3AR1/PLEKHG2/EDNRA/GAL/TRIO/GABBR1/GNB2/PTGER4/PTGIR/SST/CHRM2/RGS2/UTS2R/PRKCH/CHRM3/PRKCD/ARHGEF17/NPFF/RGS20/PLXNB1/ARHGEF25/PDE1B/GNG5/ANXA1/GNRH1/RHOC/PLCB1/GRK5/GALR3/GNA13
REACTOME_INTRINSIC_PATHWAY_FOR_APOPTOSIS	REACTOME_INTRINSIC_PATHWAY_FOR_APOPTOSIS	REACTOME_INTRINSIC_PATHWAY_FOR_APOPTOSIS	25	0.51004	1.07968	0.376855	0.676831	0.610901	4160	tags=60%, list=27%, signal=44%	CASP3/DYNLL1/BCL2/BCL2L1/CASP9/CYCS/DIABLO/TP53/BMF/BAK1/E2F1/GZMB/YWHAB/BID/PPP3R1
REACTOME_THROMBIN_SIGNALLING_THROUGH_PROTEINASE_ACTIVATED_RECEPTORS_PARS	REACTOME_THROMBIN_SIGNALLING_THROUGH_PROTEINASE_ACTIVATED_RECEPTORS_PARS	REACTOME_THROMBIN_SIGNALLING_THROUGH_PROTEINASE_ACTIVATED_RECEPTORS_PARS	28	-0.443317	-1.03159	0.379747	0.679308	0.613137	548	tags=14%, list=4%, signal=14%	GNB5/GNG2/GNG7/GNG13
REACTOME_TRAF6_MEDIATED_INDUCTION_OF_NFKB_AND_MAP_KINASES_UPON_TLR7_8_OR_9_ACTIVATION	REACTOME_TRAF6_MEDIATED_INDUCTION_OF_NFKB_AND_MAP_KINASES_UPON_TLR7_8_OR_9_ACTIVATION	REACTOME_TRAF6_MEDIATED_INDUCTION_OF_NFKB_AND_MAP_KINASES_UPON_TLR7_8_OR_9_ACTIVATION	60	0.441579	1.05666	0.38151	0.679755	0.61354	2425	tags=35%, list=16%, signal=30%	IKBKG/MYD88/MAPK3/DUSP6/RELA/PPP2R5D/FOS/CDK1/MAPKAPK2/MAPK7/TRAF6/DUSP4/AGER/IKBKB/NFKBIB/ELK1/IRAK1/UBA52/PPP2R1A/NOD1/MAPKAPK3
REACTOME_LAGGING_STRAND_SYNTHESIS	REACTOME_LAGGING_STRAND_SYNTHESIS	REACTOME_LAGGING_STRAND_SYNTHESIS	18	-0.479998	-1.03064	0.383099	0.679886	0.613659	1406	tags=22%, list=9%, signal=20%	PCNA/RPA1/PRIM1/POLD3
REACTOME_LATENT_INFECTION_OF_HOMO_SAPIENS_WITH_MYCOBACTERIUM_TUBERCULOSIS	REACTOME_LATENT_INFECTION_OF_HOMO_SAPIENS_WITH_MYCOBACTERIUM_TUBERCULOSIS	REACTOME_LATENT_INFECTION_OF_HOMO_SAPIENS_WITH_MYCOBACTERIUM_TUBERCULOSIS	24	0.513718	1.07828	0.386807	0.683764	0.617159	2632	tags=25%, list=17%, signal=21%	ATP6V0D1/ATP6V0B/ATP6V0C/ATP6V1C1/ATP6V0D2/CAMP
REACTOME_SIGNALING_BY_FGFR_MUTANTS	REACTOME_SIGNALING_BY_FGFR_MUTANTS	REACTOME_SIGNALING_BY_FGFR_MUTANTS	37	0.473651	1.05355	0.389518	0.685858	0.619049	3010	tags=32%, list=20%, signal=26%	GAB2/CPSF6/BCR/PLCG1/HRAS/KRAS/NRAS/MYO18A/FGFR2/CUX1/STAT3/PIK3CA
REACTOME_TAK1_ACTIVATES_NFKB_BY_PHOSPHORYLATION_AND_ACTIVATION_OF_IKKS_COMPLEX	REACTOME_TAK1_ACTIVATES_NFKB_BY_PHOSPHORYLATION_AND_ACTIVATION_OF_IKKS_COMPLEX	REACTOME_TAK1_ACTIVATES_NFKB_BY_PHOSPHORYLATION_AND_ACTIVATION_OF_IKKS_COMPLEX	18	0.540481	1.06488	0.392581	0.688402	0.621345	2284	tags=44%, list=15%, signal=38%	IKBKG/RELA/TRAF6/AGER/IKBKB/NFKBIB/IRAK1/NOD1
REACTOME_STRIATED_MUSCLE_CONTRACTION	REACTOME_STRIATED_MUSCLE_CONTRACTION	REACTOME_STRIATED_MUSCLE_CONTRACTION	22	0.518752	1.06624	0.39403	0.688402	0.621345	3211	tags=32%, list=21%, signal=25%	TPM2/TPM3/TCAP/TPM4/MYL1/MYH3/TNNC2
REACTOME_SIGNALING_BY_ROBO_RECEPTOR	REACTOME_SIGNALING_BY_ROBO_RECEPTOR	REACTOME_SIGNALING_BY_ROBO_RECEPTOR	22	0.517581	1.06383	0.398507	0.690769	0.623482	2290	tags=27%, list=15%, signal=23%	GPC1/PFN1/EVL/NCK1/ABL1/PAK4
REACTOME_ANTIVIRAL_MECHANISM_BY_IFN_STIMULATED_GENES	REACTOME_ANTIVIRAL_MECHANISM_BY_IFN_STIMULATED_GENES	REACTOME_ANTIVIRAL_MECHANISM_BY_IFN_STIMULATED_GENES	55	0.440527	1.03849	0.399471	0.690769	0.623482	2184	tags=29%, list=14%, signal=25%	USP18/EIF4G1/KPNA2/MAPK3/UBE2E1/EIF4A1/NUP188/ISG15/PLCG1/UBA7/NUP88/IRF3/AAAS/NUP214/NUP85/UBA52
REACTOME_REGULATION_OF_INSULIN_SECRETION	REACTOME_REGULATION_OF_INSULIN_SECRETION	REACTOME_REGULATION_OF_INSULIN_SECRETION	72	-0.370441	-1.01831	0.4	0.690769	0.623482	1126	tags=14%, list=7%, signal=13%	GNAI1/PRKCA/PRKAR2B/GNB5/KCNG2/KCNB1/GNG2/GNG7/ADRA2A/GNG13
REACTOME_SIGNALING_BY_ERBB2	REACTOME_SIGNALING_BY_ERBB2	REACTOME_SIGNALING_BY_ERBB2	86	-0.357969	-1.02224	0.402715	0.692793	0.625309	1321	tags=16%, list=9%, signal=15%	EGF/CREB1/GRB2/PRKCA/PRKAR2B/PDE1A/CALM2/ERBB2/HSP90AA1/PTEN/PIK3R1/ERBB4/NRG2/TRIB3
REACTOME_METABOLISM_OF_NUCLEOTIDES	REACTOME_METABOLISM_OF_NUCLEOTIDES	REACTOME_METABOLISM_OF_NUCLEOTIDES	57	0.437325	1.03823	0.410526	0.699715	0.631556	4177	tags=47%, list=27%, signal=35%	ADA/TK1/DGUOK/UPP1/AK2/PAICS/NME2/UCK2/AMPD2/GMPR/NME1/NME4/UCK1/GUK1/AK5/GMPS/AMPD3/RRM2/TXN/ATIC/DUT/DHODH/AK1/DTYMK/PFAS/GDA/UMPS
REACTOME_TRANSCRIPTIONAL_ACTIVITY_OF_SMAD2_SMAD3_SMAD4_HETEROTRIMER	REACTOME_TRANSCRIPTIONAL_ACTIVITY_OF_SMAD2_SMAD3_SMAD4_HETEROTRIMER	REACTOME_TRANSCRIPTIONAL_ACTIVITY_OF_SMAD2_SMAD3_SMAD4_HETEROTRIMER	31	0.477668	1.04261	0.412607	0.699715	0.631556	2184	tags=23%, list=14%, signal=19%	E2F4/SMAD3/WWTR1/MYC/JUNB/MEN1/UBA52
REACTOME_BOTULINUM_NEUROTOXICITY	REACTOME_BOTULINUM_NEUROTOXICITY	REACTOME_BOTULINUM_NEUROTOXICITY	17	0.540194	1.05313	0.413417	0.699715	0.631556	1520	tags=24%, list=10%, signal=21%	STX5/STX4/STX1A/STX3
REACTOME_FORMATION_OF_THE_HIV1_EARLY_ELONGATION_COMPLEX	REACTOME_FORMATION_OF_THE_HIV1_EARLY_ELONGATION_COMPLEX	REACTOME_FORMATION_OF_THE_HIV1_EARLY_ELONGATION_COMPLEX	22	0.51181	1.05197	0.416418	0.699715	0.631556	2419	tags=32%, list=16%, signal=27%	POLR2L/POLR2C/POLR2J/SUPT5H/POLR2I/CTDP1/GTF2H4
REACTOME_RESOLUTION_OF_AP_SITES_VIA_THE_MULTIPLE_NUCLEOTIDE_PATCH_REPLACEMENT_PATHWAY	REACTOME_RESOLUTION_OF_AP_SITES_VIA_THE_MULTIPLE_NUCLEOTIDE_PATCH_REPLACEMENT_PATHWAY	REACTOME_RESOLUTION_OF_AP_SITES_VIA_THE_MULTIPLE_NUCLEOTIDE_PATCH_REPLACEMENT_PATHWAY	17	-0.469724	-1.00104	0.418283	0.699715	0.631556	1785	tags=35%, list=12%, signal=31%	POLB/MBD4/APEX1/PCNA/NTHL1/POLD3
REACTOME_NGF_SIGNALLING_VIA_TRKA_FROM_THE_PLASMA_MEMBRANE	REACTOME_NGF_SIGNALLING_VIA_TRKA_FROM_THE_PLASMA_MEMBRANE	REACTOME_NGF_SIGNALLING_VIA_TRKA_FROM_THE_PLASMA_MEMBRANE	108	0.400394	1.02987	0.419036	0.699715	0.631556	2425	tags=27%, list=16%, signal=23%	SHC1/PRKCD/MAPK3/DUSP6/AP2A1/PDE1B/PPP2R5D/CALM3/CDK1/MAPKAPK2/MAPK7/PLCG1/IRS2/HRAS/PRKACA/KRAS/DUSP4/DNM2/NRAS/CASP9/IRS1/ELK1/RALA/RAPGEF1/AP2B1/CDKN1A/PPP2R1A/RHOA/MAPKAPK3
REACTOME_RNA_POL_III_CHAIN_ELONGATION	REACTOME_RNA_POL_III_CHAIN_ELONGATION	REACTOME_RNA_POL_III_CHAIN_ELONGATION	15	0.531956	1.03257	0.420091	0.699715	0.631556	2340	tags=27%, list=15%, signal=23%	POLR2L/POLR3D/POLR3C/POLR3H
REACTOME_SYNTHESIS_OF_PA	REACTOME_SYNTHESIS_OF_PA	REACTOME_SYNTHESIS_OF_PA	19	-0.46523	-1.00313	0.420455	0.699715	0.631556	304	tags=16%, list=2%, signal=15%	GPAT2/GPAM/GPD1L
REACTOME_RNA_POL_I_TRANSCRIPTION	REACTOME_RNA_POL_I_TRANSCRIPTION	REACTOME_RNA_POL_I_TRANSCRIPTION	24	0.501619	1.05288	0.421289	0.699715	0.631556	3099	tags=29%, list=20%, signal=23%	TAF1C/MAPK3/EHMT2/ERCC6/GTF2H4/MBD2/CCNH
REACTOME_GLUCAGON_SIGNALING_IN_METABOLIC_REGULATION	REACTOME_GLUCAGON_SIGNALING_IN_METABOLIC_REGULATION	REACTOME_GLUCAGON_SIGNALING_IN_METABOLIC_REGULATION	29	-0.432091	-1.01204	0.423567	0.699715	0.631556	770	tags=24%, list=5%, signal=23%	PRKAR1A/ADCY1/ADCY9/PRKAR2B/GNG2/GNG7/GNG13
REACTOME_GENERATION_OF_SECOND_MESSENGER_MOLECULES	REACTOME_GENERATION_OF_SECOND_MESSENGER_MOLECULES	REACTOME_GENERATION_OF_SECOND_MESSENGER_MOLECULES	22	0.505552	1.03911	0.423881	0.699715	0.631556	1916	tags=23%, list=13%, signal=20%	EVL/PLCG1/LAT/CD4/NCK1
REACTOME_MYD88_MAL_CASCADE_INITIATED_ON_PLASMA_MEMBRANE	REACTOME_MYD88_MAL_CASCADE_INITIATED_ON_PLASMA_MEMBRANE	REACTOME_MYD88_MAL_CASCADE_INITIATED_ON_PLASMA_MEMBRANE	67	0.427724	1.03208	0.427822	0.703633	0.635093	2425	tags=31%, list=16%, signal=26%	IKBKG/MYD88/MAPK3/DUSP6/RELA/PPP2R5D/FOS/CDK1/MAPKAPK2/MAPK7/TRAF6/DUSP4/AGER/IKBKB/NFKBIB/ELK1/IRAK1/UBA52/PPP2R1A/NOD1/MAPKAPK3
REACTOME_ENOS_ACTIVATION_AND_REGULATION	REACTOME_ENOS_ACTIVATION_AND_REGULATION	REACTOME_ENOS_ACTIVATION_AND_REGULATION	15	-0.4789	-1.00206	0.431884	0.706851	0.637997	506	tags=27%, list=3%, signal=26%	DHFR/GCHFR/CALM2/HSP90AA1
REACTOME_COMPLEMENT_CASCADE	REACTOME_COMPLEMENT_CASCADE	REACTOME_COMPLEMENT_CASCADE	25	-0.423742	-0.978785	0.432927	0.706851	0.637997	1121	tags=20%, list=7%, signal=19%	C1S/PROS1/C5/CD46/CFD
REACTOME_RNA_POL_III_TRANSCRIPTION	REACTOME_RNA_POL_III_TRANSCRIPTION	REACTOME_RNA_POL_III_TRANSCRIPTION	28	0.47527	1.02388	0.43586	0.709062	0.639993	2789	tags=21%, list=18%, signal=18%	GTF3C2/POLR2L/POLR3D/POLR3C/POLR3H/GTF3C5
REACTOME_YAP1_AND_WWTR1_TAZ_STIMULATED_GENE_EXPRESSION	REACTOME_YAP1_AND_WWTR1_TAZ_STIMULATED_GENE_EXPRESSION	REACTOME_YAP1_AND_WWTR1_TAZ_STIMULATED_GENE_EXPRESSION	20	0.506324	1.02164	0.44086	0.714607	0.644998	1716	tags=35%, list=11%, signal=31%	TEAD4/WWTR1/TEAD2/YAP1/NCOA6/TEAD3/NCOA1
REACTOME_METABOLISM_OF_NON_CODING_RNA	REACTOME_METABOLISM_OF_NON_CODING_RNA	REACTOME_METABOLISM_OF_NON_CODING_RNA	39	0.457073	1.02666	0.444915	0.718586	0.648589	2237	tags=31%, list=15%, signal=26%	SNRPE/GEMIN7/NUP188/SNRPB/GEMIN4/NUP88/AAAS/WDR77/PRMT5/NUP214/NUP85/SNRPG
REACTOME_TRAFFICKING_OF_AMPA_RECEPTORS	REACTOME_TRAFFICKING_OF_AMPA_RECEPTORS	REACTOME_TRAFFICKING_OF_AMPA_RECEPTORS	21	0.496564	1.01225	0.453858	0.729984	0.658877	2057	tags=19%, list=13%, signal=17%	AP2A1/NSF/DLG1/AP2B1
REACTOME_ASSOCIATION_OF_TRIC_CCT_WITH_TARGET_PROTEINS_DURING_BIOSYNTHESIS	REACTOME_ASSOCIATION_OF_TRIC_CCT_WITH_TARGET_PROTEINS_DURING_BIOSYNTHESIS	REACTOME_ASSOCIATION_OF_TRIC_CCT_WITH_TARGET_PROTEINS_DURING_BIOSYNTHESIS	22	0.492373	1.01202	0.455224	0.729984	0.658877	1852	tags=23%, list=12%, signal=20%	USP11/KIFC3/CCT7/FBXW5/CCT3
REACTOME_RORA_ACTIVATES_CIRCADIAN_EXPRESSION	REACTOME_RORA_ACTIVATES_CIRCADIAN_EXPRESSION	REACTOME_RORA_ACTIVATES_CIRCADIAN_EXPRESSION	20	-0.451222	-0.985563	0.458689	0.732924	0.66153	1728	tags=35%, list=11%, signal=31%	SMARCD3/PPARA/RORA/NCOR1/SREBF1/PPARGC1A/RXRA
REACTOME_ELONGATION_ARREST_AND_RECOVERY	REACTOME_ELONGATION_ARREST_AND_RECOVERY	REACTOME_ELONGATION_ARREST_AND_RECOVERY	20	0.498438	1.00573	0.460829	0.733732	0.66226	1795	tags=30%, list=12%, signal=27%	POLR2L/POLR2C/POLR2J/SUPT5H/POLR2I/CTDP1
REACTOME_APOPTOTIC_EXECUTION_PHASE	REACTOME_APOPTOTIC_EXECUTION_PHASE	REACTOME_APOPTOTIC_EXECUTION_PHASE	39	0.449033	1.0086	0.464689	0.737263	0.665447	564	tags=13%, list=4%, signal=12%	CASP3/SPTAN1/DBNL/PRKCD/GSN
REACTOME_NUCLEAR_SIGNALING_BY_ERBB4	REACTOME_NUCLEAR_SIGNALING_BY_ERBB4	REACTOME_NUCLEAR_SIGNALING_BY_ERBB4	35	-0.399978	-0.977976	0.466443	0.73744	0.665606	995	tags=17%, list=7%, signal=16%	NCOR1/PSEN2/TAB2/S100B/ERBB4/NRG2
REACTOME_NFKB_AND_MAP_KINASES_ACTIVATION_MEDIATED_BY_TLR4_SIGNALING_REPERTOIRE	REACTOME_NFKB_AND_MAP_KINASES_ACTIVATION_MEDIATED_BY_TLR4_SIGNALING_REPERTOIRE	REACTOME_NFKB_AND_MAP_KINASES_ACTIVATION_MEDIATED_BY_TLR4_SIGNALING_REPERTOIRE	57	0.426853	1.01337	0.468421	0.737969	0.666083	2425	tags=35%, list=16%, signal=30%	IKBKG/MAPK3/DUSP6/RELA/PPP2R5D/FOS/CDK1/MAPKAPK2/MAPK7/TRAF6/DUSP4/AGER/IKBKB/NFKBIB/ELK1/IRAK1/UBA52/PPP2R1A/NOD1/MAPKAPK3
REACTOME_SIGNALING_BY_SCF_KIT	REACTOME_SIGNALING_BY_SCF_KIT	REACTOME_SIGNALING_BY_SCF_KIT	60	0.420652	1.00658	0.472656	0.740787	0.668628	1597	tags=17%, list=10%, signal=15%	SOCS1/MMP9/GAB2/MAPK3/SH2B3/CDK1/HRAS/KRAS/NRAS/CASP9
REACTOME_CELL_CELL_JUNCTION_ORGANIZATION	REACTOME_CELL_CELL_JUNCTION_ORGANIZATION	REACTOME_CELL_CELL_JUNCTION_ORGANIZATION	34	-0.404591	-0.982048	0.47351	0.740787	0.668628	1944	tags=32%, list=13%, signal=28%	CDH7/PARD6B/CDH3/CDH4/CDH2/CDH1/CDH15/CDH10/CDH11/CDH13/F11R
REACTOME_SIGNALING_BY_ERBB4	REACTOME_SIGNALING_BY_ERBB4	REACTOME_SIGNALING_BY_ERBB4	76	-0.350361	-0.973265	0.47619	0.742394	0.670078	1321	tags=16%, list=9%, signal=14%	EGF/CREB1/GRB2/NCOR1/PSEN2/TAB2/PTEN/PIK3R1/S100B/ERBB4/NRG2/TRIB3
REACTOME_MRNA_CAPPING	REACTOME_MRNA_CAPPING	REACTOME_MRNA_CAPPING	22	0.48097	0.988581	0.479104	0.744179	0.671689	2419	tags=27%, list=16%, signal=23%	POLR2L/POLR2C/POLR2J/SUPT5H/POLR2I/GTF2H4
REACTOME_SIGNALING_BY_WNT	REACTOME_SIGNALING_BY_WNT	REACTOME_SIGNALING_BY_WNT	58	0.421419	1.00424	0.481771	0.744179	0.671689	3341	tags=38%, list=22%, signal=30%	PSMD3/PSMC3/PPP2R5D/PPP2R5B/PSMC4/PSMA3/AXIN1/PSMA7/PSMA6/UBA52/PPP2R1A/PSMD13/PSME2/PSMD14/PSMA1/PSMD8/PSME1/SKP1/CUL1/PSMC1/PSMB2/PSMA5
REACTOME_MRNA_3_END_PROCESSING	REACTOME_MRNA_3_END_PROCESSING	REACTOME_MRNA_3_END_PROCESSING	28	0.460702	0.992494	0.483965	0.744179	0.671689	2715	tags=39%, list=18%, signal=32%	MAGOH/SRSF2/CPSF1/DHX38/PABPN1/NFX1/SRSF7/SRSF4/RBM8A/SRSF1/RNPS1
REACTOME_TRANSPORT_TO_THE_GOLGI_AND_SUBSEQUENT_MODIFICATION	REACTOME_TRANSPORT_TO_THE_GOLGI_AND_SUBSEQUENT_MODIFICATION	REACTOME_TRANSPORT_TO_THE_GOLGI_AND_SUBSEQUENT_MODIFICATION	28	0.459682	0.990297	0.483965	0.744179	0.671689	2224	tags=32%, list=15%, signal=28%	B4GALT5/MGAT1/B4GALT3/MCFD2/B4GALT2/PREB/SEC24D/ST8SIA2/SEC24B
REACTOME_MEIOTIC_SYNAPSIS	REACTOME_MEIOTIC_SYNAPSIS	REACTOME_MEIOTIC_SYNAPSIS	25	-0.412449	-0.952699	0.490854	0.752196	0.678925	2791	tags=40%, list=18%, signal=33%	STAG3/STAG1/TERF2/TERF2IP/RAD21/STAG2/SYNE2/SMC3/SYNE1/HSPA2
REACTOME_PD1_SIGNALING	REACTOME_PD1_SIGNALING	REACTOME_PD1_SIGNALING	16	0.504613	0.983905	0.493109	0.753081	0.679724	3089	tags=19%, list=20%, signal=15%	CSK/CD4/HLA-DQA1
REACTOME_CHROMOSOME_MAINTENANCE	REACTOME_CHROMOSOME_MAINTENANCE	REACTOME_CHROMOSOME_MAINTENANCE	65	-0.357792	-0.963693	0.495726	0.754513	0.681016	2294	tags=25%, list=15%, signal=21%	RUVBL1/CENPH/TERF2/TERF2IP/RAD21/NPM1/STAG2/PCNA/RPA1/PRIM1/CENPQ/SYNE2/SMC3/SYNE1/HSPA2/POLD3
REACTOME_FANCONI_ANEMIA_PATHWAY	REACTOME_FANCONI_ANEMIA_PATHWAY	REACTOME_FANCONI_ANEMIA_PATHWAY	19	-0.443359	-0.955969	0.5	0.757986	0.684151	3074	tags=37%, list=20%, signal=29%	FANCF/FANCM/ATM/FANCE/PALB2/FANCL/USP1
REACTOME_METAL_ION_SLC_TRANSPORTERS	REACTOME_METAL_ION_SLC_TRANSPORTERS	REACTOME_METAL_ION_SLC_TRANSPORTERS	17	-0.441119	-0.940076	0.501385	0.757986	0.684151	322	tags=24%, list=2%, signal=23%	SLC39A6/SLC39A8/SLC39A2/SLC40A1
REACTOME_MAP_KINASE_ACTIVATION_IN_TLR_CASCADE	REACTOME_MAP_KINASE_ACTIVATION_IN_TLR_CASCADE	REACTOME_MAP_KINASE_ACTIVATION_IN_TLR_CASCADE	42	0.427009	0.966493	0.50838	0.76373	0.689336	2425	tags=36%, list=16%, signal=30%	IKBKG/MAPK3/DUSP6/PPP2R5D/FOS/CDK1/MAPKAPK2/MAPK7/TRAF6/DUSP4/ELK1/IRAK1/PPP2R1A/NOD1/MAPKAPK3
REACTOME_PLATELET_HOMEOSTASIS	REACTOME_PLATELET_HOMEOSTASIS	REACTOME_PLATELET_HOMEOSTASIS	61	0.411061	0.978678	0.508587	0.76373	0.689336	2403	tags=26%, list=16%, signal=22%	STIM1/GNB2/PTGIR/PDE9A/PDE1B/GNG5/PPP2R5D/KCNMB4/PLA2G4A/PPP2R5B/KCNMB1/GNB1/PDE2A/PPP2R1A/GNB3/PECAM1
REACTOME_ACTIVATION_OF_THE_PRE_REPLICATIVE_COMPLEX	REACTOME_ACTIVATION_OF_THE_PRE_REPLICATIVE_COMPLEX	REACTOME_ACTIVATION_OF_THE_PRE_REPLICATIVE_COMPLEX	26	0.455537	0.970599	0.511078	0.76463	0.690148	1534	tags=12%, list=10%, signal=10%	MCM7/CDC45/POLA2
REACTOME_RNA_POL_III_TRANSCRIPTION_TERMINATION	REACTOME_RNA_POL_III_TRANSCRIPTION_TERMINATION	REACTOME_RNA_POL_III_TRANSCRIPTION_TERMINATION	17	0.502963	0.980552	0.513261	0.76463	0.690148	2340	tags=24%, list=15%, signal=20%	POLR2L/POLR3D/POLR3C/POLR3H
REACTOME_PI_METABOLISM	REACTOME_PI_METABOLISM	REACTOME_PI_METABOLISM	38	0.433462	0.970392	0.516807	0.76463	0.690148	1455	tags=21%, list=10%, signal=19%	PI4KA/INPPL1/PI4K2A/ARF3/PIP5K1C/PI4KB/PITPNB/SACM1L
REACTOME_GLYCOGEN_BREAKDOWN_GLYCOGENOLYSIS	REACTOME_GLYCOGEN_BREAKDOWN_GLYCOGENOLYSIS	REACTOME_GLYCOGEN_BREAKDOWN_GLYCOGENOLYSIS	15	0.499124	0.968841	0.519026	0.76463	0.690148	1979	tags=27%, list=13%, signal=23%	PHKA2/PGM1/CALM3/PYGB
REACTOME_G1_PHASE	REACTOME_G1_PHASE	REACTOME_G1_PHASE	34	0.438962	0.964619	0.52	0.76463	0.690148	3703	tags=47%, list=24%, signal=36%	E2F4/CDK4/PPP2R2A/CCND3/CDKN1A/UBA52/PPP2R1A/CDKN2A/CCND1/CCNH/CKS1B/SKP1/CUL1/E2F1/E2F2/CCND2
REACTOME_PHOSPHOLIPID_METABOLISM	REACTOME_PHOSPHOLIPID_METABOLISM	REACTOME_PHOSPHOLIPID_METABOLISM	155	0.366521	0.975461	0.52	0.76463	0.690148	1685	tags=21%, list=11%, signal=19%	CHKB/GBA/GBA2/CERS4/PI4KA/INPPL1/PI4K2A/ARF3/DGAT1/PIP5K1C/ARSI/AGPAT3/PGS1/PLD3/PLA2G4A/MBOAT7/PI4KB/PITPNB/SMPD1/PNPLA2/PSAP/ARSB/PLA2G4C/PEMT/SACM1L/ETNK1/GBA3/PCYT1A/CSNK1G2/CTSA/TAZ/UGCG
REACTOME_INWARDLY_RECTIFYING_K_CHANNELS	REACTOME_INWARDLY_RECTIFYING_K_CHANNELS	REACTOME_INWARDLY_RECTIFYING_K_CHANNELS	27	0.450946	0.971059	0.521106	0.76463	0.690148	2493	tags=26%, list=16%, signal=22%	GABBR1/GNB2/GNG5/KCNJ8/GNB1/GNB3/ABCC8
REACTOME_INTEGRATION_OF_ENERGY_METABOLISM	REACTOME_INTEGRATION_OF_ENERGY_METABOLISM	REACTOME_INTEGRATION_OF_ENERGY_METABOLISM	94	-0.330362	-0.962935	0.52381	0.764813	0.690313	1851	tags=17%, list=12%, signal=15%	PRKAR1A/ADCY1/PPP2CB/ADCY9/SEC11C/KCNS3/GNAI1/PRKCA/PRKAR2B/GNB5/KCNG2/KCNB1/GNG2/GNG7/ADRA2A/GNG13
REACTOME_REGULATION_OF_SIGNALING_BY_CBL	REACTOME_REGULATION_OF_SIGNALING_BY_CBL	REACTOME_REGULATION_OF_SIGNALING_BY_CBL	15	-0.452853	-0.947556	0.524638	0.764813	0.690313	1141	tags=33%, list=7%, signal=31%	YES1/BLNK/PIK3CB/GRB2/PIK3R1
REACTOME_NONSENSE_MEDIATED_DECAY_ENHANCED_BY_THE_EXON_JUNCTION_COMPLEX	REACTOME_NONSENSE_MEDIATED_DECAY_ENHANCED_BY_THE_EXON_JUNCTION_COMPLEX	REACTOME_NONSENSE_MEDIATED_DECAY_ENHANCED_BY_THE_EXON_JUNCTION_COMPLEX	100	-0.329154	-0.971032	0.528846	0.768324	0.693482	1562	tags=21%, list=10%, signal=19%	RPL23/RPL26/RPS19/RPS6/RPL4/FAU/RPL21/UPF2/RPL36A/RPS9/UPF3B/RPL14/RPL22/RPS2/PABPC1/UPF3A/RPS14/RPS8/NCBP2/RPLP1/RPS12
REACTOME_AMYLOIDS	REACTOME_AMYLOIDS	REACTOME_AMYLOIDS	18	0.489025	0.963501	0.531685	0.768324	0.693482	564	tags=11%, list=4%, signal=11%	MFGE8/GSN
REACTOME_TRANS_GOLGI_NETWORK_VESICLE_BUDDING	REACTOME_TRANS_GOLGI_NETWORK_VESICLE_BUDDING	REACTOME_TRANS_GOLGI_NETWORK_VESICLE_BUDDING	48	0.414288	0.959725	0.533243	0.768324	0.693482	1629	tags=23%, list=11%, signal=21%	TFRC/AP1M1/NAPA/GBF1/RAB5C/STX4/NECAP1/AP1S1/DNM2/GAK/AP1B1
REACTOME_PURINE_METABOLISM	REACTOME_PURINE_METABOLISM	REACTOME_PURINE_METABOLISM	25	0.449068	0.950608	0.534125	0.768324	0.693482	813	tags=12%, list=5%, signal=11%	ADA/DGUOK/PAICS
REACTOME_SIGNALING_BY_HIPPO	REACTOME_SIGNALING_BY_HIPPO	REACTOME_SIGNALING_BY_HIPPO	18	0.48627	0.958074	0.536321	0.768324	0.693482	1474	tags=28%, list=10%, signal=25%	CASP3/DVL2/WWTR1/YWHAE/YAP1
REACTOME_NOD1_2_SIGNALING_PATHWAY	REACTOME_NOD1_2_SIGNALING_PATHWAY	REACTOME_NOD1_2_SIGNALING_PATHWAY	24	-0.403887	-0.924221	0.537313	0.768324	0.693482	886	tags=12%, list=6%, signal=12%	BIRC3/TAB2/MAP2K6
REACTOME_PHASE_II_CONJUGATION	REACTOME_PHASE_II_CONJUGATION	REACTOME_PHASE_II_CONJUGATION	49	0.413594	0.95837	0.539726	0.768479	0.693622	2604	tags=22%, list=17%, signal=19%	CNDP2/GSTO1/GGT7/MAT2A/GCLC/PAPSS2/MGST3/GSS/MGST1/SULT1A4/AHCY
REACTOME_ACYL_CHAIN_REMODELLING_OF_PC	REACTOME_ACYL_CHAIN_REMODELLING_OF_PC	REACTOME_ACYL_CHAIN_REMODELLING_OF_PC	18	-0.430237	-0.923797	0.540845	0.768479	0.693622	85	tags=11%, list=1%, signal=11%	PNPLA8/PLBD1
REACTOME_TRANSMEMBRANE_TRANSPORT_OF_SMALL_MOLECULES	REACTOME_TRANSMEMBRANE_TRANSPORT_OF_SMALL_MOLECULES	REACTOME_TRANSMEMBRANE_TRANSPORT_OF_SMALL_MOLECULES	340	-0.297008	-0.985539	0.544444	0.769196	0.694269	1403	tags=11%, list=9%, signal=11%	ATP6V1G1/SLC6A6/SLC39A6/ATP11A/SLC9A6/NUP133/PEX19/SLC29A1/ABCA8/SLC20A2/SLC15A2/ATP1B1/PRKAR2B/NUP93/ATP11B/ATP6V1E2/GNB5/ATP1B2/SLC7A8/ATP8B3/TPR/SLC44A2/SLC39A8/SLC27A6/ATP10A/GNG2/SLC39A2/GNG7/SLC2A10/SLC24A1/SLC4A4/SLC40A1/SLC22A3/SLC44A3/SLC9A9/SLC43A2/ATP1A2/GNG13/AQP1
REACTOME_ACTIVATION_OF_GENES_BY_ATF4	REACTOME_ACTIVATION_OF_GENES_BY_ATF4	REACTOME_ACTIVATION_OF_GENES_BY_ATF4	22	0.459957	0.94539	0.544776	0.769196	0.694269	12	tags=5%, list=0%, signal=5%	CCL2
REACTOME_TRANSPORT_OF_VITAMINS_NUCLEOSIDES_AND_RELATED_MOLECULES	REACTOME_TRANSPORT_OF_VITAMINS_NUCLEOSIDES_AND_RELATED_MOLECULES	REACTOME_TRANSPORT_OF_VITAMINS_NUCLEOSIDES_AND_RELATED_MOLECULES	27	0.4379	0.942966	0.547307	0.770348	0.695309	1915	tags=19%, list=13%, signal=16%	SLCO4C1/SLC35C1/SLC27A4/SLC29A3/SLC5A6
REACTOME_PERK_REGULATED_GENE_EXPRESSION	REACTOME_PERK_REGULATED_GENE_EXPRESSION	REACTOME_PERK_REGULATED_GENE_EXPRESSION	24	0.443633	0.931172	0.550225	0.770742	0.695664	1308	tags=12%, list=9%, signal=11%	CCL2/HSPA5/ATF3
REACTOME_SPHINGOLIPID_METABOLISM	REACTOME_SPHINGOLIPID_METABOLISM	REACTOME_SPHINGOLIPID_METABOLISM	51	0.408403	0.95051	0.55102	0.770742	0.695664	1685	tags=22%, list=11%, signal=19%	GBA/GBA2/CERS4/ARSI/SMPD1/PSAP/ARSB/GBA3/CSNK1G2/CTSA/UGCG
REACTOME_PKA_MEDIATED_PHOSPHORYLATION_OF_CREB	REACTOME_PKA_MEDIATED_PHOSPHORYLATION_OF_CREB	REACTOME_PKA_MEDIATED_PHOSPHORYLATION_OF_CREB	17	-0.428347	-0.912858	0.559557	0.773862	0.69848	1851	tags=29%, list=12%, signal=26%	PRKAR1A/ADCY1/ADCY9/CREB1/PRKAR2B
REACTOME_ANTIGEN_ACTIVATES_B_CELL_RECEPTOR_LEADING_TO_GENERATION_OF_SECOND_MESSENGERS	REACTOME_ANTIGEN_ACTIVATES_B_CELL_RECEPTOR_LEADING_TO_GENERATION_OF_SECOND_MESSENGERS	REACTOME_ANTIGEN_ACTIVATES_B_CELL_RECEPTOR_LEADING_TO_GENERATION_OF_SECOND_MESSENGERS	26	0.435979	0.928927	0.5613	0.773862	0.69848	2502	tags=27%, list=16%, signal=23%	STIM1/SHC1/CALM3/PLCG1/NCK1/CBLB/FYN
REACTOME_INSULIN_RECEPTOR_SIGNALLING_CASCADE	REACTOME_INSULIN_RECEPTOR_SIGNALLING_CASCADE	REACTOME_INSULIN_RECEPTOR_SIGNALLING_CASCADE	68	0.393739	0.952543	0.561358	0.773862	0.69848	1634	tags=18%, list=11%, signal=16%	EIF4G1/SHC1/MAPK3/CDK1/EIF4EBP1/RPTOR/IRS2/HRAS/KRAS/STRADA/NRAS/IRS1
REACTOME_METABOLISM_OF_RNA	REACTOME_METABOLISM_OF_RNA	REACTOME_METABOLISM_OF_RNA	228	0.351726	0.959527	0.563073	0.773862	0.69848	2955	tags=24%, list=19%, signal=20%	ZFP36/SMG9/MAGOH/EIF4G1/PSMD3/TNKS1BP1/PRKCD/ETF1/SNRPE/YWHAZ/EIF4A1/PSMC3/GEMIN7/ANP32A/NUP188/SNRPB/MAPKAPK2/GEMIN4/NUP88/CNOT2/PSMC4/EDC4/SMG5/AAAS/PPP2R2A/EDC3/RPL39/PSMA3/PSMA7/RPL36/WDR77/PRMT5/LSM2/RPL35/NUP214/PSMA6/RPS3A/RBM8A/NUP85/UBA52/PPP2R1A/SNRPG/PATL1/PSMD13/RPL29/PSME2/ZFP36L1/PSMD14/RNPS1/NUP43/PARN/RPS15A/PSMA1/SMG6/PSMD8
REACTOME_AMINO_ACID_AND_OLIGOPEPTIDE_SLC_TRANSPORTERS	REACTOME_AMINO_ACID_AND_OLIGOPEPTIDE_SLC_TRANSPORTERS	REACTOME_AMINO_ACID_AND_OLIGOPEPTIDE_SLC_TRANSPORTERS	43	-0.365206	-0.924035	0.563177	0.773862	0.69848	1743	tags=12%, list=11%, signal=10%	SLC7A1/SLC6A6/SLC15A2/SLC7A8/SLC43A2
REACTOME_TCR_SIGNALING	REACTOME_TCR_SIGNALING	REACTOME_TCR_SIGNALING	42	0.414485	0.938147	0.565642	0.773862	0.69848	1916	tags=24%, list=13%, signal=21%	IKBKG/RELA/CSK/EVL/PLCG1/TRAF6/LAT/IKBKB/CD4/NCK1
REACTOME_MITOTIC_PROMETAPHASE	REACTOME_MITOTIC_PROMETAPHASE	REACTOME_MITOTIC_PROMETAPHASE	71	0.390384	0.948096	0.566796	0.773862	0.69848	3320	tags=30%, list=22%, signal=23%	BIRC5/KIF2C/B9D2/MIS12/PPP2R5D/PPP2R5B/CENPN/PAFAH1B1/NUP85/PPP2R1A/SMC1A/MAPRE1/CDCA8/SPC25/CENPO/NUP43/CKAP5/ZW10/INCENP/PMF1/XPO1
REACTOME_METABOLISM_OF_VITAMINS_AND_COFACTORS	REACTOME_METABOLISM_OF_VITAMINS_AND_COFACTORS	REACTOME_METABOLISM_OF_VITAMINS_AND_COFACTORS	42	0.413491	0.935897	0.567039	0.773862	0.69848	3200	tags=31%, list=21%, signal=25%	ENPP1/NADK/GSTO1/COASY/SLC5A6/FLAD1/MTHFD1/PANK4/NMNAT2/FPGS/QPRT/NFS1/NADSYN1
REACTOME_IL1_SIGNALING	REACTOME_IL1_SIGNALING	REACTOME_IL1_SIGNALING	32	0.42482	0.931272	0.58226	0.784668	0.708234	1748	tags=25%, list=11%, signal=22%	IKBKG/TNIP2/MYD88/SQSTM1/MAP3K8/TRAF6/IKBKB/IRAK1
REACTOME_PLC_BETA_MEDIATED_EVENTS	REACTOME_PLC_BETA_MEDIATED_EVENTS	REACTOME_PLC_BETA_MEDIATED_EVENTS	34	-0.369918	-0.897888	0.582781	0.784668	0.708234	1851	tags=29%, list=12%, signal=26%	PRKAR1A/ADCY1/ADCY9/CREB1/GNAI1/PRKCA/PRKAR2B/PDE1A/CALM2/GNAZ
REACTOME_ACYL_CHAIN_REMODELLING_OF_PE	REACTOME_ACYL_CHAIN_REMODELLING_OF_PE	REACTOME_ACYL_CHAIN_REMODELLING_OF_PE	17	-0.420755	-0.896677	0.584488	0.784668	0.708234	85	tags=18%, list=1%, signal=18%	PNPLA8/MBOAT1/PLBD1
REACTOME_ION_CHANNEL_TRANSPORT	REACTOME_ION_CHANNEL_TRANSPORT	REACTOME_ION_CHANNEL_TRANSPORT	43	-0.363822	-0.920531	0.584838	0.784668	0.708234	884	tags=16%, list=6%, signal=15%	ATP11A/ATP1B1/ATP11B/ATP1B2/ATP8B3/ATP10A/ATP1A2
REACTOME_BASE_EXCISION_REPAIR	REACTOME_BASE_EXCISION_REPAIR	REACTOME_BASE_EXCISION_REPAIR	19	-0.417068	-0.899282	0.585227	0.784668	0.708234	1785	tags=32%, list=12%, signal=28%	POLB/MBD4/APEX1/PCNA/NTHL1/POLD3
REACTOME_ION_TRANSPORT_BY_P_TYPE_ATPASES	REACTOME_ION_TRANSPORT_BY_P_TYPE_ATPASES	REACTOME_ION_TRANSPORT_BY_P_TYPE_ATPASES	28	-0.3933	-0.915203	0.585443	0.784668	0.708234	1301	tags=25%, list=9%, signal=23%	ATP11A/ATP1B1/ATP11B/ATP1B2/ATP8B3/ATP10A/ATP1A2
REACTOME_GRB2_EVENTS_IN_ERBB2_SIGNALING	REACTOME_GRB2_EVENTS_IN_ERBB2_SIGNALING	REACTOME_GRB2_EVENTS_IN_ERBB2_SIGNALING	22	-0.403849	-0.897998	0.593373	0.788012	0.711253	1321	tags=23%, list=9%, signal=21%	EGF/GRB2/ERBB2/ERBB4/NRG2
REACTOME_TELOMERE_MAINTENANCE	REACTOME_TELOMERE_MAINTENANCE	REACTOME_TELOMERE_MAINTENANCE	27	-0.380154	-0.885181	0.596825	0.788012	0.711253	2294	tags=48%, list=15%, signal=41%	PRIM2/TERT/RPA2/TERF1/RFC4/RPA3/RUVBL1/TERF2/TERF2IP/PCNA/RPA1/PRIM1/POLD3
REACTOME_SYNTHESIS_OF_PIPS_AT_THE_PLASMA_MEMBRANE	REACTOME_SYNTHESIS_OF_PIPS_AT_THE_PLASMA_MEMBRANE	REACTOME_SYNTHESIS_OF_PIPS_AT_THE_PLASMA_MEMBRANE	22	-0.403077	-0.896281	0.599398	0.788012	0.711253	1388	tags=23%, list=9%, signal=21%	SYNJ2/MTM1/PIK3C2B/PTEN/PIK3R1
REACTOME_RNA_POL_I_TRANSCRIPTION_INITIATION	REACTOME_RNA_POL_I_TRANSCRIPTION_INITIATION	REACTOME_RNA_POL_I_TRANSCRIPTION_INITIATION	21	0.445778	0.908719	0.602118	0.788012	0.711253	4764	tags=52%, list=31%, signal=36%	TAF1C/EHMT2/ERCC6/GTF2H4/CCNH/POLR1D/ERCC2/UBTF/KAT2B/CDK7/POLR2H
REACTOME_CTLA4_INHIBITORY_SIGNALING	REACTOME_CTLA4_INHIBITORY_SIGNALING	REACTOME_CTLA4_INHIBITORY_SIGNALING	18	0.464296	0.914779	0.602782	0.788012	0.711253	2812	tags=28%, list=18%, signal=23%	PPP2R5D/PPP2R5B/PPP2R1A/FYN/SRC
REACTOME_GLYCOSPHINGOLIPID_METABOLISM	REACTOME_GLYCOSPHINGOLIPID_METABOLISM	REACTOME_GLYCOSPHINGOLIPID_METABOLISM	31	0.420853	0.918601	0.603152	0.788012	0.711253	1685	tags=29%, list=11%, signal=26%	GBA/GBA2/ARSI/SMPD1/PSAP/ARSB/GBA3/CTSA/UGCG
REACTOME_NEGATIVE_REGULATION_OF_FGFR_SIGNALING	REACTOME_NEGATIVE_REGULATION_OF_FGFR_SIGNALING	REACTOME_NEGATIVE_REGULATION_OF_FGFR_SIGNALING	31	0.42244	0.922064	0.603152	0.788012	0.711253	2812	tags=19%, list=18%, signal=16%	MAPK3/UBA52/PPP2R1A/FGFR2/MKNK1/SRC
REACTOME_CIRCADIAN_REPRESSION_OF_EXPRESSION_BY_REV_ERBA	REACTOME_CIRCADIAN_REPRESSION_OF_EXPRESSION_BY_REV_ERBA	REACTOME_CIRCADIAN_REPRESSION_OF_EXPRESSION_BY_REV_ERBA	19	-0.413521	-0.891635	0.607955	0.788012	0.711253	1728	tags=32%, list=11%, signal=28%	SMARCD3/PPARA/RORA/NCOR1/PPARGC1A/RXRA
REACTOME_GLYCEROPHOSPHOLIPID_BIOSYNTHESIS	REACTOME_GLYCEROPHOSPHOLIPID_BIOSYNTHESIS	REACTOME_GLYCEROPHOSPHOLIPID_BIOSYNTHESIS	67	-0.338358	-0.921277	0.608333	0.788012	0.711253	325	tags=21%, list=2%, signal=21%	MBOAT1/CDS1/PNPLA3/PLD6/SLC44A1/GPAT2/PCYT1B/CHKA/SLC44A2/GPAM/GPD1L/SLC44A3/PLBD1/LPGAT1
REACTOME_SLC_MEDIATED_TRANSMEMBRANE_TRANSPORT	REACTOME_SLC_MEDIATED_TRANSMEMBRANE_TRANSPORT	REACTOME_SLC_MEDIATED_TRANSMEMBRANE_TRANSPORT	196	-0.296476	-0.960396	0.609272	0.788012	0.711253	584	tags=11%, list=4%, signal=11%	SLC6A6/SLC39A6/SLC9A6/NUP133/SLC29A1/SLC20A2/SLC15A2/NUP93/SLC7A8/TPR/SLC44A2/SLC39A8/SLC27A6/SLC39A2/SLC2A10/SLC24A1/SLC4A4/SLC40A1/SLC22A3/SLC44A3/SLC9A9/SLC43A2
REACTOME_MHC_CLASS_II_ANTIGEN_PRESENTATION	REACTOME_MHC_CLASS_II_ANTIGEN_PRESENTATION	REACTOME_MHC_CLASS_II_ANTIGEN_PRESENTATION	72	0.377832	0.918376	0.611399	0.788012	0.711253	2224	tags=25%, list=15%, signal=21%	KIF2C/AP1M1/ACTR1A/AP2A1/CTSK/DYNLL1/AP1S1/DNM2/SEC24D/DCTN3/AP1B1/CTSA/DCTN5/KIFAP3/AP2B1/DYNC1H1/HLA-DMA/SEC24B
REACTOME_INSULIN_SYNTHESIS_AND_PROCESSING	REACTOME_INSULIN_SYNTHESIS_AND_PROCESSING	REACTOME_INSULIN_SYNTHESIS_AND_PROCESSING	17	-0.407609	-0.868662	0.612188	0.788012	0.711253	2184	tags=29%, list=14%, signal=25%	EXOC2/EXOC1/EXOC5/MYO5A/CPE
REACTOME_KINESINS	REACTOME_KINESINS	REACTOME_KINESINS	18	0.458956	0.904257	0.616692	0.788012	0.711253	4793	tags=44%, list=31%, signal=31%	KIF2C/KIFAP3/KIF22/KLC2/KIF9/KIF23/KIF20A/KIFC1
REACTOME_LYSOSOME_VESICLE_BIOGENESIS	REACTOME_LYSOSOME_VESICLE_BIOGENESIS	REACTOME_LYSOSOME_VESICLE_BIOGENESIS	18	0.459696	0.905716	0.616692	0.788012	0.711253	1629	tags=22%, list=11%, signal=20%	AP1M1/AP1S1/DNM2/AP1B1
REACTOME_PHASE1_FUNCTIONALIZATION_OF_COMPOUNDS	REACTOME_PHASE1_FUNCTIONALIZATION_OF_COMPOUNDS	REACTOME_PHASE1_FUNCTIONALIZATION_OF_COMPOUNDS	55	-0.352778	-0.916253	0.617886	0.788012	0.711253	524	tags=11%, list=3%, signal=11%	PTGIS/PTGS1/CYP39A1/ALDH2/CYP51A1/ACSS1
REACTOME_PROCESSING_OF_CAPPED_INTRONLESS_PRE_MRNA	REACTOME_PROCESSING_OF_CAPPED_INTRONLESS_PRE_MRNA	REACTOME_PROCESSING_OF_CAPPED_INTRONLESS_PRE_MRNA	19	0.452039	0.90487	0.618462	0.788012	0.711253	3235	tags=42%, list=21%, signal=33%	SNRPE/SNRPB/CPSF1/PABPN1/SNRPG/SLBP/ZNF473/CSTF3
REACTOME_NEUROTRANSMITTER_RELEASE_CYCLE	REACTOME_NEUROTRANSMITTER_RELEASE_CYCLE	REACTOME_NEUROTRANSMITTER_RELEASE_CYCLE	24	-0.381405	-0.872774	0.623881	0.788012	0.711253	467	tags=8%, list=3%, signal=8%	SYT1/ALDH5A1
REACTOME_N_GLYCAN_ANTENNAE_ELONGATION_IN_THE_MEDIAL_TRANS_GOLGI	REACTOME_N_GLYCAN_ANTENNAE_ELONGATION_IN_THE_MEDIAL_TRANS_GOLGI	REACTOME_N_GLYCAN_ANTENNAE_ELONGATION_IN_THE_MEDIAL_TRANS_GOLGI	15	0.457299	0.887656	0.624049	0.788012	0.711253	1033	tags=20%, list=7%, signal=19%	B4GALT5/B4GALT3/B4GALT2
REACTOME_NUCLEOTIDE_BINDING_DOMAIN_LEUCINE_RICH_REPEAT_CONTAINING_RECEPTOR_NLR_SIGNALING_PATHWAYS	REACTOME_NUCLEOTIDE_BINDING_DOMAIN_LEUCINE_RICH_REPEAT_CONTAINING_RECEPTOR_NLR_SIGNALING_PATHWAYS	REACTOME_NUCLEOTIDE_BINDING_DOMAIN_LEUCINE_RICH_REPEAT_CONTAINING_RECEPTOR_NLR_SIGNALING_PATHWAYS	37	-0.359206	-0.889047	0.625	0.788012	0.711253	886	tags=11%, list=6%, signal=10%	BIRC3/PYCARD/TAB2/MAP2K6
REACTOME_RNA_POL_III_TRANSCRIPTION_INITIATION_FROM_TYPE_3_PROMOTER	REACTOME_RNA_POL_III_TRANSCRIPTION_INITIATION_FROM_TYPE_3_PROMOTER	REACTOME_RNA_POL_III_TRANSCRIPTION_INITIATION_FROM_TYPE_3_PROMOTER	22	0.433854	0.891738	0.628358	0.788012	0.711253	2340	tags=18%, list=15%, signal=15%	POLR2L/POLR3D/POLR3C/POLR3H
REACTOME_SIGNALING_BY_FGFR1_MUTANTS	REACTOME_SIGNALING_BY_FGFR1_MUTANTS	REACTOME_SIGNALING_BY_FGFR1_MUTANTS	25	0.416547	0.881766	0.630564	0.788012	0.711253	3010	tags=32%, list=20%, signal=26%	GAB2/CPSF6/BCR/PLCG1/MYO18A/CUX1/STAT3/PIK3CA
REACTOME_PKB_MEDIATED_EVENTS	REACTOME_PKB_MEDIATED_EVENTS	REACTOME_PKB_MEDIATED_EVENTS	20	0.442759	0.893379	0.631336	0.788012	0.711253	1339	tags=20%, list=9%, signal=18%	EIF4G1/EIF4EBP1/RPTOR/STRADA
REACTOME_INHIBITION_OF_VOLTAGE_GATED_CA2_CHANNELS_VIA_GBETA_GAMMA_SUBUNITS	REACTOME_INHIBITION_OF_VOLTAGE_GATED_CA2_CHANNELS_VIA_GBETA_GAMMA_SUBUNITS	REACTOME_INHIBITION_OF_VOLTAGE_GATED_CA2_CHANNELS_VIA_GBETA_GAMMA_SUBUNITS	22	0.432547	0.889053	0.631343	0.788012	0.711253	776	tags=14%, list=5%, signal=13%	GABBR1/GNB2/GNG5
REACTOME_GOLGI_ASSOCIATED_VESICLE_BIOGENESIS	REACTOME_GOLGI_ASSOCIATED_VESICLE_BIOGENESIS	REACTOME_GOLGI_ASSOCIATED_VESICLE_BIOGENESIS	43	0.396084	0.898984	0.631724	0.788012	0.711253	2043	tags=23%, list=13%, signal=20%	TFRC/AP1M1/NAPA/RAB5C/NECAP1/AP1S1/DNM2/GAK/AP1B1/AP4B1
REACTOME_SIGNALING_BY_FGFR1_FUSION_MUTANTS	REACTOME_SIGNALING_BY_FGFR1_FUSION_MUTANTS	REACTOME_SIGNALING_BY_FGFR1_FUSION_MUTANTS	16	0.448586	0.874662	0.632466	0.788012	0.711253	3010	tags=50%, list=20%, signal=40%	GAB2/CPSF6/BCR/PLCG1/MYO18A/CUX1/STAT3/PIK3CA
REACTOME_PLATELET_AGGREGATION_PLUG_FORMATION	REACTOME_PLATELET_AGGREGATION_PLUG_FORMATION	REACTOME_PLATELET_AGGREGATION_PLUG_FORMATION	31	0.410665	0.896363	0.63467	0.788012	0.711253	2920	tags=29%, list=19%, signal=24%	FN1/SHC1/TLN1/CSK/ITGB3/VWF/RASGRP2/SRC/APBB1IP
REACTOME_HIV_LIFE_CYCLE	REACTOME_HIV_LIFE_CYCLE	REACTOME_HIV_LIFE_CYCLE	89	0.364809	0.914776	0.635324	0.788012	0.711253	3784	tags=34%, list=25%, signal=26%	VPS37B/HMGA1/POLR2L/NUP188/POLR2C/POLR2J/SUPT5H/VPS28/NUP88/AAAS/POLR2I/CD4/CTDP1/NUP214/NUP85/UBA52/GTF2H4/TAF9/SSRP1/NUP43/CXCR4/CCNH/XPO1/PPIA/TAF13/BANF1/TBP/SUPT4H1/RAN/RNMT
REACTOME_PPARA_ACTIVATES_GENE_EXPRESSION	REACTOME_PPARA_ACTIVATES_GENE_EXPRESSION	REACTOME_PPARA_ACTIVATES_GENE_EXPRESSION	88	0.365297	0.912917	0.63949	0.789491	0.712587	2186	tags=26%, list=14%, signal=23%	CD36/ABCA1/TEAD4/FHL2/WWTR1/MED22/MED9/MED12/TEAD2/MED15/NR1D1/MED16/YAP1/NCOA6/TEAD3/NCOA1/CYP1A1/MED7/CPT2/MED27/NPAS2/MED19/ALAS1
REACTOME_SIGNALING_BY_EGFR_IN_CANCER	REACTOME_SIGNALING_BY_EGFR_IN_CANCER	REACTOME_SIGNALING_BY_EGFR_IN_CANCER	88	0.36459	0.911151	0.640764	0.789491	0.712587	2184	tags=24%, list=14%, signal=21%	SHC1/PRKCD/MAPK3/ADAM12/AP2A1/ADAM17/CSK/PDE1B/CALM3/CDK1/PLCG1/HRAS/PRKACA/KRAS/CDC37/NRAS/CASP9/STAM2/AP2B1/CDKN1A/UBA52
REACTOME_EXTENSION_OF_TELOMERES	REACTOME_EXTENSION_OF_TELOMERES	REACTOME_EXTENSION_OF_TELOMERES	24	-0.376422	-0.861372	0.641791	0.789491	0.712587	1406	tags=21%, list=9%, signal=19%	RUVBL1/PCNA/RPA1/PRIM1/POLD3
REACTOME_SIGNALING_BY_PDGF	REACTOME_SIGNALING_BY_PDGF	REACTOME_SIGNALING_BY_PDGF	100	0.360763	0.916565	0.644836	0.79107	0.714012	2112	tags=22%, list=14%, signal=19%	PDGFRB/THBS3/COL4A1/COL4A2/PRKCD/SPP1/MAPK3/PDE1B/CALM3/CDK1/COL5A1/COL1A2/PLCG1/HRAS/PRKACA/KRAS/NRAS/CASP9/NCK1/RASA1/RAPGEF1/CDKN1A
REACTOME_NUCLEOTIDE_EXCISION_REPAIR	REACTOME_NUCLEOTIDE_EXCISION_REPAIR	REACTOME_NUCLEOTIDE_EXCISION_REPAIR	41	0.397063	0.893161	0.647887	0.792647	0.715436	2419	tags=22%, list=16%, signal=19%	DDB1/POLR2L/POLR2C/POLR2J/ERCC6/POLR2I/POLD2/POLD4/GTF2H4
REACTOME_CYTOCHROME_P450_ARRANGED_BY_SUBSTRATE_TYPE	REACTOME_CYTOCHROME_P450_ARRANGED_BY_SUBSTRATE_TYPE	REACTOME_CYTOCHROME_P450_ARRANGED_BY_SUBSTRATE_TYPE	39	0.396816	0.891312	0.652542	0.796173	0.718618	1718	tags=10%, list=11%, signal=9%	CYP1B1/CYP21A2/CYP4F8/CYP1A1
REACTOME_ACTIVATION_OF_NMDA_RECEPTOR_UPON_GLUTAMATE_BINDING_AND_POSTSYNAPTIC_EVENTS	REACTOME_ACTIVATION_OF_NMDA_RECEPTOR_UPON_GLUTAMATE_BINDING_AND_POSTSYNAPTIC_EVENTS	REACTOME_ACTIVATION_OF_NMDA_RECEPTOR_UPON_GLUTAMATE_BINDING_AND_POSTSYNAPTIC_EVENTS	32	0.400083	0.877044	0.658083	0.800329	0.722369	1303	tags=12%, list=9%, signal=11%	RRAS/CALM3/HRAS/CAMKK1
REACTOME_RNA_POL_II_TRANSCRIPTION_PRE_INITIATION_AND_PROMOTER_OPENING	REACTOME_RNA_POL_II_TRANSCRIPTION_PRE_INITIATION_AND_PROMOTER_OPENING	REACTOME_RNA_POL_II_TRANSCRIPTION_PRE_INITIATION_AND_PROMOTER_OPENING	32	0.399369	0.87548	0.659514	0.800329	0.722369	3648	tags=28%, list=24%, signal=21%	POLR2L/POLR2C/POLR2J/POLR2I/GTF2H4/TAF9/CCNH/TAF13/TBP
REACTOME_POST_NMDA_RECEPTOR_ACTIVATION_EVENTS	REACTOME_POST_NMDA_RECEPTOR_ACTIVATION_EVENTS	REACTOME_POST_NMDA_RECEPTOR_ACTIVATION_EVENTS	29	0.40707	0.881665	0.661337	0.800378	0.722414	1303	tags=14%, list=9%, signal=13%	RRAS/CALM3/HRAS/CAMKK1
REACTOME_SHC1_EVENTS_IN_ERBB4_SIGNALING	REACTOME_SHC1_EVENTS_IN_ERBB4_SIGNALING	REACTOME_SHC1_EVENTS_IN_ERBB4_SIGNALING	20	0.432099	0.871871	0.663594	0.800951	0.722931	1759	tags=35%, list=11%, signal=31%	SHC1/MAPK3/CDK1/HRAS/KRAS/NRAS/HBEGF
REACTOME_CELL_CELL_COMMUNICATION	REACTOME_CELL_CELL_COMMUNICATION	REACTOME_CELL_CELL_COMMUNICATION	77	0.364341	0.892846	0.666667	0.802502	0.724331	993	tags=10%, list=6%, signal=10%	SIRPG/SPTAN1/FBLIM1/ILK/JUP/TESK1/ACTN4/ACTN1
REACTOME_G0_AND_EARLY_G1	REACTOME_G0_AND_EARLY_G1	REACTOME_G0_AND_EARLY_G1	20	0.429807	0.867247	0.669739	0.804045	0.725723	1996	tags=20%, list=13%, signal=17%	E2F4/CDK1/LIN37/CCNA1
REACTOME_CREB_PHOSPHORYLATION_THROUGH_THE_ACTIVATION_OF_RAS	REACTOME_CREB_PHOSPHORYLATION_THROUGH_THE_ACTIVATION_OF_RAS	REACTOME_CREB_PHOSPHORYLATION_THROUGH_THE_ACTIVATION_OF_RAS	23	0.406287	0.845794	0.678092	0.811903	0.732816	1198	tags=13%, list=8%, signal=12%	RRAS/CALM3/HRAS
REACTOME_SIGNALING_BY_FGFR_IN_DISEASE	REACTOME_SIGNALING_BY_FGFR_IN_DISEASE	REACTOME_SIGNALING_BY_FGFR_IN_DISEASE	104	0.35148	0.897503	0.681704	0.814056	0.73476	3010	tags=25%, list=20%, signal=20%	GAB2/SHC1/PRKCD/MAPK3/CPSF6/PDE1B/BCR/CALM3/CDK1/PLCG1/HRAS/PRKACA/KRAS/NRAS/CASP9/MYO18A/CDKN1A/UBA52/PPP2R1A/FGFR2/CUX1/MKNK1/RAF1/SRC/STAT3/PIK3CA
REACTOME_ACTIVATED_TAK1_MEDIATES_P38_MAPK_ACTIVATION	REACTOME_ACTIVATED_TAK1_MEDIATES_P38_MAPK_ACTIVATION	REACTOME_ACTIVATED_TAK1_MEDIATES_P38_MAPK_ACTIVATION	15	-0.407624	-0.852917	0.686957	0.818152	0.738457	816	tags=13%, list=5%, signal=13%	TAB2/MAP2K6
REACTOME_SIGNALING_BY_CONSTITUTIVELY_ACTIVE_EGFR	REACTOME_SIGNALING_BY_CONSTITUTIVELY_ACTIVE_EGFR	REACTOME_SIGNALING_BY_CONSTITUTIVELY_ACTIVE_EGFR	16	0.430149	0.838713	0.689127	0.818566	0.73883	1449	tags=38%, list=9%, signal=34%	SHC1/PLCG1/HRAS/KRAS/CDC37/NRAS
REACTOME_FATTY_ACID_TRIACYLGLYCEROL_AND_KETONE_BODY_METABOLISM	REACTOME_FATTY_ACID_TRIACYLGLYCEROL_AND_KETONE_BODY_METABOLISM	REACTOME_FATTY_ACID_TRIACYLGLYCEROL_AND_KETONE_BODY_METABOLISM	136	0.338835	0.889493	0.692308	0.820175	0.740282	2456	tags=24%, list=16%, signal=21%	CD36/ACADVL/ABCA1/TEAD4/FHL2/DGAT1/WWTR1/MED22/AGPAT3/MED9/CPT1B/MED12/TEAD2/MED15/NR1D1/MED16/YAP1/ELOVL1/NCOA6/TEAD3/NCOA1/CYP1A1/MED7/CPT2/MED27/PCCA/NPAS2/MED19/HADHA/ALAS1/PPARG/ACADS/DECR1
REACTOME_BIOLOGICAL_OXIDATIONS	REACTOME_BIOLOGICAL_OXIDATIONS	REACTOME_BIOLOGICAL_OXIDATIONS	104	0.346926	0.885873	0.696742	0.823256	0.743063	2232	tags=16%, list=15%, signal=14%	CYP1B1/SMOX/CNDP2/CYP21A2/GSTO1/GGT7/ADH4/CYP4F8/MAT2A/ACSS2/GCLC/CYP1A1/PAPSS2/MGST3/GSS/MGST1/SULT1A4
REACTOME_GLUCOSE_TRANSPORT	REACTOME_GLUCOSE_TRANSPORT	REACTOME_GLUCOSE_TRANSPORT	31	0.386197	0.842957	0.703438	0.828986	0.748235	3334	tags=32%, list=22%, signal=25%	NUP188/HK1/G6PC3/NUP88/AAAS/NUP214/NUP85/NUP43/HK2/SLC37A4
REACTOME_CA_DEPENDENT_EVENTS	REACTOME_CA_DEPENDENT_EVENTS	REACTOME_CA_DEPENDENT_EVENTS	28	0.388908	0.837829	0.708455	0.832713	0.751599	1247	tags=18%, list=8%, signal=16%	PRKCD/PDE1B/CALM3/PLA2G4A/PRKACA
REACTOME_NETRIN1_SIGNALING	REACTOME_NETRIN1_SIGNALING	REACTOME_NETRIN1_SIGNALING	29	0.389383	0.843359	0.713663	0.836644	0.755147	4193	tags=34%, list=27%, signal=25%	TRIO/PLCG1/NCK1/FYN/SRC/NTN4/ABLIM3/CDC42/TRPC3/RGMB
REACTOME_FORMATION_OF_RNA_POL_II_ELONGATION_COMPLEX_	REACTOME_FORMATION_OF_RNA_POL_II_ELONGATION_COMPLEX_	REACTOME_FORMATION_OF_RNA_POL_II_ELONGATION_COMPLEX_	29	0.385766	0.835525	0.722384	0.844662	0.762384	2592	tags=28%, list=17%, signal=23%	POLR2L/POLR2C/POLR2J/SUPT5H/POLR2I/CTDP1/GTF2H4/SSRP1
REACTOME_STEROID_HORMONES	REACTOME_STEROID_HORMONES	REACTOME_STEROID_HORMONES	24	0.390247	0.819117	0.728636	0.848784	0.766105	640	tags=8%, list=4%, signal=8%	STARD5/CYP21A2
REACTOME_TRANSPORT_OF_MATURE_MRNA_DERIVED_FROM_AN_INTRONLESS_TRANSCRIPT	REACTOME_TRANSPORT_OF_MATURE_MRNA_DERIVED_FROM_AN_INTRONLESS_TRANSCRIPT	REACTOME_TRANSPORT_OF_MATURE_MRNA_DERIVED_FROM_AN_INTRONLESS_TRANSCRIPT	26	0.384686	0.819638	0.72969	0.848784	0.766105	2123	tags=27%, list=14%, signal=23%	NXF1/NUP188/CPSF1/NUP88/AAAS/NUP214/NUP85
REACTOME_METABOLISM_OF_MRNA	REACTOME_METABOLISM_OF_MRNA	REACTOME_METABOLISM_OF_MRNA	191	0.327337	0.882939	0.733728	0.851276	0.768354	2955	tags=23%, list=19%, signal=18%	ZFP36/SMG9/MAGOH/EIF4G1/PSMD3/TNKS1BP1/PRKCD/ETF1/YWHAZ/EIF4A1/PSMC3/ANP32A/MAPKAPK2/CNOT2/PSMC4/EDC4/SMG5/PPP2R2A/EDC3/RPL39/PSMA3/PSMA7/RPL36/LSM2/RPL35/NUP214/PSMA6/RPS3A/RBM8A/UBA52/PPP2R1A/PATL1/PSMD13/RPL29/PSME2/ZFP36L1/PSMD14/RNPS1/PARN/RPS15A/PSMA1/SMG6/PSMD8
REACTOME_NUCLEAR_RECEPTOR_TRANSCRIPTION_PATHWAY	REACTOME_NUCLEAR_RECEPTOR_TRANSCRIPTION_PATHWAY	REACTOME_NUCLEAR_RECEPTOR_TRANSCRIPTION_PATHWAY	38	0.369741	0.82774	0.742297	0.858998	0.775324	2837	tags=26%, list=19%, signal=21%	NR1H2/RXRB/NRBP1/RARG/NR1D1/NR4A3/PPARG/NR2C2AP/PPARD/ESRRA
REACTOME_INTERACTIONS_OF_VPR_WITH_HOST_CELLULAR_PROTEINS	REACTOME_INTERACTIONS_OF_VPR_WITH_HOST_CELLULAR_PROTEINS	REACTOME_INTERACTIONS_OF_VPR_WITH_HOST_CELLULAR_PROTEINS	24	0.382771	0.803425	0.746627	0.859495	0.775772	2123	tags=25%, list=14%, signal=22%	HMGA1/NUP188/NUP88/AAAS/NUP214/NUP85
REACTOME_DAG_AND_IP3_SIGNALING	REACTOME_DAG_AND_IP3_SIGNALING	REACTOME_DAG_AND_IP3_SIGNALING	29	0.378803	0.820444	0.748547	0.859495	0.775772	1247	tags=17%, list=8%, signal=16%	PRKCD/PDE1B/CALM3/PLCG1/PRKACA
REACTOME_DEADENYLATION_OF_MRNA	REACTOME_DEADENYLATION_OF_MRNA	REACTOME_DEADENYLATION_OF_MRNA	16	0.412187	0.803691	0.750383	0.859495	0.775772	1325	tags=25%, list=9%, signal=23%	EIF4G1/TNKS1BP1/EIF4A1/CNOT2
REACTOME_TIE2_SIGNALING	REACTOME_TIE2_SIGNALING	REACTOME_TIE2_SIGNALING	16	0.4124	0.804107	0.750383	0.859495	0.775772	1937	tags=38%, list=13%, signal=33%	SHC1/GRB14/HRAS/KRAS/NRAS/ANGPT2
REACTOME_FORMATION_OF_FIBRIN_CLOT_CLOTTING_CASCADE	REACTOME_FORMATION_OF_FIBRIN_CLOT_CLOTTING_CASCADE	REACTOME_FORMATION_OF_FIBRIN_CLOT_CLOTTING_CASCADE	26	0.376571	0.802348	0.754801	0.860832	0.776979	2649	tags=12%, list=17%, signal=10%	A2M/VWF/TFPI
REACTOME_PYRIMIDINE_METABOLISM	REACTOME_PYRIMIDINE_METABOLISM	REACTOME_PYRIMIDINE_METABOLISM	19	0.404282	0.809272	0.755385	0.860832	0.776979	1466	tags=16%, list=10%, signal=14%	TK1/UPP1/UCK2
REACTOME_ADHERENS_JUNCTIONS_INTERACTIONS	REACTOME_ADHERENS_JUNCTIONS_INTERACTIONS	REACTOME_ADHERENS_JUNCTIONS_INTERACTIONS	19	-0.370634	-0.799161	0.761364	0.865449	0.781146	2984	tags=47%, list=20%, signal=38%	CDH7/CDH3/CDH4/CDH2/CDH1/CDH15/CDH10/CDH11/CDH13
REACTOME_SYNTHESIS_OF_PC	REACTOME_SYNTHESIS_OF_PC	REACTOME_SYNTHESIS_OF_PC	16	-0.377715	-0.793018	0.765043	0.867435	0.782939	1734	tags=31%, list=11%, signal=28%	SLC44A1/PCYT1B/CHKA/SLC44A2/SLC44A3
REACTOME_GENERIC_TRANSCRIPTION_PATHWAY	REACTOME_GENERIC_TRANSCRIPTION_PATHWAY	REACTOME_GENERIC_TRANSCRIPTION_PATHWAY	281	0.317956	0.881072	0.768969	0.869691	0.784975	2959	tags=20%, list=19%, signal=16%	TEAD4/NR1H2/E2F4/SMAD3/RXRB/WWTR1/NRBP1/MYC/RARG/JUNB/MED12/ZNF3/TEAD2/MED15/RBPJ/ZNF500/NR1D1/ZNF655/MED16/YAP1/ZNF266/NCOA6/ZNF250/TEAD3/MEN1/KAT2A/ZNF426/NCOA1/ZNF587/MED7/ZNF565/NR4A3/MED27/ZNF584/ZNF324/ZNF514/UBA52/ZNF432/ZNF211/ZNF613/ZNF300/PPARG/ZNF528/ZNF394/NOTCH4/TRIM28/NR2C2AP/ZNF234/ZNF226/MED24/PPARD/ESRRA/ZNF263/ZNF337/ZNF354B/ZNF383
REACTOME_DOWNSTREAM_SIGNAL_TRANSDUCTION	REACTOME_DOWNSTREAM_SIGNAL_TRANSDUCTION	REACTOME_DOWNSTREAM_SIGNAL_TRANSDUCTION	77	0.341427	0.836692	0.776913	0.876467	0.791091	2112	tags=21%, list=14%, signal=18%	PDGFRB/PRKCD/MAPK3/PDE1B/CALM3/CDK1/PLCG1/HRAS/PRKACA/KRAS/NRAS/CASP9/NCK1/RASA1/RAPGEF1/CDKN1A
REACTOME_METABOLISM_OF_STEROID_HORMONES_AND_VITAMINS_A_AND_D	REACTOME_METABOLISM_OF_STEROID_HORMONES_AND_VITAMINS_A_AND_D	REACTOME_METABOLISM_OF_STEROID_HORMONES_AND_VITAMINS_A_AND_D	29	0.361645	0.783281	0.781977	0.877909	0.792392	640	tags=7%, list=4%, signal=7%	STARD5/CYP21A2
REACTOME_LATE_PHASE_OF_HIV_LIFE_CYCLE	REACTOME_LATE_PHASE_OF_HIV_LIFE_CYCLE	REACTOME_LATE_PHASE_OF_HIV_LIFE_CYCLE	77	0.340595	0.834653	0.782101	0.877909	0.792392	2728	tags=23%, list=18%, signal=19%	VPS37B/POLR2L/NUP188/POLR2C/POLR2J/SUPT5H/VPS28/NUP88/AAAS/POLR2I/CTDP1/NUP214/NUP85/UBA52/GTF2H4/TAF9/SSRP1/NUP43
REACTOME_TRANSCRIPTION_COUPLED_NER_TC_NER	REACTOME_TRANSCRIPTION_COUPLED_NER_TC_NER	REACTOME_TRANSCRIPTION_COUPLED_NER_TC_NER	36	0.357397	0.793997	0.798023	0.892512	0.805573	2419	tags=22%, list=16%, signal=19%	POLR2L/POLR2C/POLR2J/ERCC6/POLR2I/POLD2/POLD4/GTF2H4
REACTOME_DESTABILIZATION_OF_MRNA_BY_BRF1	REACTOME_DESTABILIZATION_OF_MRNA_BY_BRF1	REACTOME_DESTABILIZATION_OF_MRNA_BY_BRF1	15	0.395305	0.76732	0.799087	0.892512	0.805573	4950	tags=40%, list=32%, signal=27%	MAPKAPK2/ZFP36L1/YWHAB/EXOSC5/EXOSC6/EXOSC9
REACTOME_MEIOTIC_RECOMBINATION	REACTOME_MEIOTIC_RECOMBINATION	REACTOME_MEIOTIC_RECOMBINATION	21	0.378809	0.772202	0.803328	0.895023	0.80784	4033	tags=29%, list=26%, signal=21%	CDK4/TOP3A/MND1/BLM/RAD51C/RAD51
REACTOME_SPHINGOLIPID_DE_NOVO_BIOSYNTHESIS	REACTOME_SPHINGOLIPID_DE_NOVO_BIOSYNTHESIS	REACTOME_SPHINGOLIPID_DE_NOVO_BIOSYNTHESIS	20	0.379866	0.766477	0.806452	0.895628	0.808385	3678	tags=25%, list=24%, signal=19%	CERS4/CSNK1G2/VAPB/SGMS2/SPTLC1
REACTOME_DNA_STRAND_ELONGATION	REACTOME_DNA_STRAND_ELONGATION	REACTOME_DNA_STRAND_ELONGATION	27	0.357625	0.770104	0.80786	0.895628	0.808385	2181	tags=19%, list=14%, signal=16%	MCM7/CDC45/POLA2/POLD2/POLD4
REACTOME_GABA_B_RECEPTOR_ACTIVATION	REACTOME_GABA_B_RECEPTOR_ACTIVATION	REACTOME_GABA_B_RECEPTOR_ACTIVATION	32	0.35044	0.768221	0.812589	0.898652	0.811115	776	tags=9%, list=5%, signal=9%	GABBR1/GNB2/GNG5
REACTOME_METABOLISM_OF_AMINO_ACIDS_AND_DERIVATIVES	REACTOME_METABOLISM_OF_AMINO_ACIDS_AND_DERIVATIVES	REACTOME_METABOLISM_OF_AMINO_ACIDS_AND_DERIVATIVES	166	-0.282749	-0.894627	0.831325	0.917113	0.827778	1627	tags=15%, list=11%, signal=14%	PSMB4/SMS/BCKDHB/SAT1/SHMT1/ACADSB/NQO1/MTR/HIBCH/ALDH9A1/GAMT/HIBADH/ADI1/MCCC1/GLUD1/CTH/ASNS/INHBB/CBS/ALDH7A1/PSPH/GATM/INHBA/PSAT1/PHGDH
REACTOME_FORMATION_OF_INCISION_COMPLEX_IN_GG_NER	REACTOME_FORMATION_OF_INCISION_COMPLEX_IN_GG_NER	REACTOME_FORMATION_OF_INCISION_COMPLEX_IN_GG_NER	17	0.379999	0.740828	0.847114	0.930453	0.839818	3099	tags=18%, list=20%, signal=14%	DDB1/GTF2H4/CCNH
REACTOME_BMAL1_CLOCK_NPAS2_ACTIVATES_CIRCADIAN_EXPRESSION	REACTOME_BMAL1_CLOCK_NPAS2_ACTIVATES_CIRCADIAN_EXPRESSION	REACTOME_BMAL1_CLOCK_NPAS2_ACTIVATES_CIRCADIAN_EXPRESSION	29	-0.327097	-0.766126	0.850318	0.930453	0.839818	1728	tags=28%, list=11%, signal=25%	SMARCD3/SERPINE1/PPARA/RORA/NCOR1/DBP/PPARGC1A/RXRA
REACTOME_DEADENYLATION_DEPENDENT_MRNA_DECAY	REACTOME_DEADENYLATION_DEPENDENT_MRNA_DECAY	REACTOME_DEADENYLATION_DEPENDENT_MRNA_DECAY	40	-0.309721	-0.778925	0.850847	0.930453	0.839818	1655	tags=22%, list=11%, signal=20%	DDX6/PAIP1/DCP2/CNOT7/LSM6/PABPC1/EIF4B/DCP1B/EIF4A2
REACTOME_G_ALPHA1213_SIGNALLING_EVENTS	REACTOME_G_ALPHA1213_SIGNALLING_EVENTS	REACTOME_G_ALPHA1213_SIGNALLING_EVENTS	63	0.322695	0.773078	0.851706	0.930453	0.839818	2331	tags=22%, list=15%, signal=19%	PLEKHG2/TRIO/GNB2/ARHGEF17/PLXNB1/GNG5/RHOC/GNA13/ARHGEF1/ARHGEF2/GNB1/ADRA1B/GNB3/RHOA
REACTOME_TRANSPORT_OF_INORGANIC_CATIONS_ANIONS_AND_AMINO_ACIDS_OLIGOPEPTIDES	REACTOME_TRANSPORT_OF_INORGANIC_CATIONS_ANIONS_AND_AMINO_ACIDS_OLIGOPEPTIDES	REACTOME_TRANSPORT_OF_INORGANIC_CATIONS_ANIONS_AND_AMINO_ACIDS_OLIGOPEPTIDES	77	0.324795	0.795936	0.858625	0.935197	0.8441	2589	tags=17%, list=17%, signal=14%	SLC24A3/SLC15A4/SLC4A2/SLC4A7/SLC12A4/SLC4A3/SLC9A8/SLC1A5/SLC26A6/SLC9A5/SLC9A1/SLC15A3/SLC17A7
REACTOME_RECYCLING_PATHWAY_OF_L1	REACTOME_RECYCLING_PATHWAY_OF_L1	REACTOME_RECYCLING_PATHWAY_OF_L1	20	0.363015	0.732477	0.860215	0.935197	0.8441	2812	tags=30%, list=18%, signal=25%	AP2A1/MSN/DNM2/AP2B1/RPS6KA4/SRC
REACTOME_GABA_RECEPTOR_ACTIVATION	REACTOME_GABA_RECEPTOR_ACTIVATION	REACTOME_GABA_RECEPTOR_ACTIVATION	42	0.330231	0.747447	0.865922	0.938961	0.847497	2324	tags=14%, list=15%, signal=12%	GABBR1/GNB2/GNG5/GNB1/GABRR1/GNB3
REACTOME_PHOSPHOLIPASE_C_MEDIATED_CASCADE	REACTOME_PHOSPHOLIPASE_C_MEDIATED_CASCADE	REACTOME_PHOSPHOLIPASE_C_MEDIATED_CASCADE	48	0.326829	0.757121	0.869742	0.938961	0.847497	1247	tags=10%, list=8%, signal=10%	PRKCD/PDE1B/CALM3/PLCG1/PRKACA
REACTOME_DOWNREGULATION_OF_SMAD2_3_SMAD4_TRANSCRIPTIONAL_ACTIVITY	REACTOME_DOWNREGULATION_OF_SMAD2_3_SMAD4_TRANSCRIPTIONAL_ACTIVITY	REACTOME_DOWNREGULATION_OF_SMAD2_3_SMAD4_TRANSCRIPTIONAL_ACTIVITY	15	0.370317	0.718817	0.872146	0.938961	0.847497	2184	tags=13%, list=14%, signal=11%	SMAD3/UBA52
REACTOME_RNA_POL_I_TRANSCRIPTION_TERMINATION	REACTOME_RNA_POL_I_TRANSCRIPTION_TERMINATION	REACTOME_RNA_POL_I_TRANSCRIPTION_TERMINATION	17	0.365626	0.712806	0.876755	0.938961	0.847497	4764	tags=47%, list=31%, signal=32%	TAF1C/GTF2H4/CCNH/POLR1D/ERCC2/UBTF/CDK7/POLR2H
REACTOME_CIRCADIAN_CLOCK	REACTOME_CIRCADIAN_CLOCK	REACTOME_CIRCADIAN_CLOCK	43	-0.304356	-0.770074	0.877256	0.938961	0.847497	1728	tags=23%, list=11%, signal=21%	SMARCD3/SERPINE1/PPARA/CREB1/RORA/NCOR1/SREBF1/DBP/PPARGC1A/RXRA
REACTOME_DOWNSTREAM_SIGNALING_OF_ACTIVATED_FGFR	REACTOME_DOWNSTREAM_SIGNALING_OF_ACTIVATED_FGFR	REACTOME_DOWNSTREAM_SIGNALING_OF_ACTIVATED_FGFR	82	0.316789	0.781218	0.877285	0.938961	0.847497	1597	tags=15%, list=10%, signal=13%	SHC1/PRKCD/MAPK3/PDE1B/CALM3/CDK1/PLCG1/HRAS/PRKACA/KRAS/NRAS/CASP9
REACTOME_EGFR_DOWNREGULATION	REACTOME_EGFR_DOWNREGULATION	REACTOME_EGFR_DOWNREGULATION	17	0.364794	0.711185	0.878315	0.938961	0.847497	2184	tags=24%, list=14%, signal=20%	AP2A1/STAM2/AP2B1/UBA52
REACTOME_NEUROTRANSMITTER_RECEPTOR_BINDING_AND_DOWNSTREAM_TRANSMISSION_IN_THE_POSTSYNAPTIC_CELL	REACTOME_NEUROTRANSMITTER_RECEPTOR_BINDING_AND_DOWNSTREAM_TRANSMISSION_IN_THE_POSTSYNAPTIC_CELL	REACTOME_NEUROTRANSMITTER_RECEPTOR_BINDING_AND_DOWNSTREAM_TRANSMISSION_IN_THE_POSTSYNAPTIC_CELL	106	0.30278	0.776338	0.882793	0.941506	0.849795	2084	tags=14%, list=14%, signal=12%	GABBR1/GNB2/CHRNA1/RRAS/AP2A1/GNG5/CALM3/PLCB1/HRAS/CAMKK1/NSF/DLG1/GNB1/AP2B1/GABRR1
REACTOME_DOWNSTREAM_TCR_SIGNALING	REACTOME_DOWNSTREAM_TCR_SIGNALING	REACTOME_DOWNSTREAM_TCR_SIGNALING	29	0.329467	0.713587	0.888081	0.944902	0.852859	1777	tags=17%, list=12%, signal=15%	IKBKG/RELA/TRAF6/IKBKB/CD4
REACTOME_REGULATION_OF_GLUCOKINASE_BY_GLUCOKINASE_REGULATORY_PROTEIN	REACTOME_REGULATION_OF_GLUCOKINASE_BY_GLUCOKINASE_REGULATORY_PROTEIN	REACTOME_REGULATION_OF_GLUCOKINASE_BY_GLUCOKINASE_REGULATORY_PROTEIN	21	0.341983	0.697133	0.8941	0.949056	0.856609	2728	tags=29%, list=18%, signal=24%	NUP188/NUP88/AAAS/NUP214/NUP85/NUP43
REACTOME_NEURONAL_SYSTEM	REACTOME_NEURONAL_SYSTEM	REACTOME_NEURONAL_SYSTEM	215	0.294066	0.799267	0.902074	0.954689	0.861694	2084	tags=13%, list=14%, signal=11%	KCNN4/GABBR1/GNB2/CACNB3/CHRNA1/RRAS/KCNG1/AP2A1/GNG5/STX5/CALM3/STX4/PLCB1/KCNMB4/STX1A/HRAS/CAMKK1/KCNMB1/NSF/STX3/KCNJ8/STXBP1/DLG1/HCN3/GNB1/AP2B1/GLS/GABRR1
REACTOME_E2F_MEDIATED_REGULATION_OF_DNA_REPLICATION	REACTOME_E2F_MEDIATED_REGULATION_OF_DNA_REPLICATION	REACTOME_E2F_MEDIATED_REGULATION_OF_DNA_REPLICATION	29	0.318306	0.689414	0.905523	0.954689	0.861694	2190	tags=21%, list=14%, signal=18%	CDC45/CDK1/POLA2/CCNA1/CCNB1/PPP2R1A
REACTOME_SIGNALING_BY_FGFR	REACTOME_SIGNALING_BY_FGFR	REACTOME_SIGNALING_BY_FGFR	92	0.302495	0.761178	0.907595	0.954689	0.861694	2812	tags=21%, list=18%, signal=17%	SHC1/PRKCD/MAPK3/PDE1B/CALM3/CDK1/PLCG1/HRAS/PRKACA/KRAS/NRAS/CASP9/CDKN1A/UBA52/PPP2R1A/FGFR2/MKNK1/RAF1/SRC
REACTOME_POTASSIUM_CHANNELS	REACTOME_POTASSIUM_CHANNELS	REACTOME_POTASSIUM_CHANNELS	80	0.304224	0.749107	0.907912	0.954689	0.861694	2493	tags=16%, list=16%, signal=14%	KCNN4/GABBR1/GNB2/KCNG1/GNG5/KCNMB4/KCNMB1/KCNJ8/HCN3/GNB1/GNB3/KCNH8/ABCC8
REACTOME_GPVI_MEDIATED_ACTIVATION_CASCADE	REACTOME_GPVI_MEDIATED_ACTIVATION_CASCADE	REACTOME_GPVI_MEDIATED_ACTIVATION_CASCADE	23	0.327748	0.682294	0.915052	0.957331	0.864078	3929	tags=35%, list=26%, signal=26%	COL1A2/LAT/RHOA/FYN/PIK3CA/CDC42/FCER1G/PDPK1
REACTOME_PI3K_CASCADE	REACTOME_PI3K_CASCADE	REACTOME_PI3K_CASCADE	53	-0.288342	-0.752356	0.915663	0.957331	0.864078	406	tags=26%, list=3%, signal=26%	THEM4/FGF1/PIK3CB/EIF4E/PRKAB2/FGFR1/FGFR3/TSC1/RPS6/CAB39/GRB2/EIF4B/PIK3R1/TRIB3
REACTOME_DARPP_32_EVENTS	REACTOME_DARPP_32_EVENTS	REACTOME_DARPP_32_EVENTS	22	0.332168	0.682734	0.91791	0.957331	0.864078	1247	tags=18%, list=8%, signal=17%	PPP2R5D/CALM3/PPP1CA/PRKACA
REACTOME_MEIOSIS	REACTOME_MEIOSIS	REACTOME_MEIOSIS	45	-0.290444	-0.742459	0.919414	0.957331	0.864078	2853	tags=31%, list=19%, signal=25%	RAD50/STAG3/ATM/STAG1/TERF2/TERF2IP/RAD21/NBN/STAG2/RPA1/SYNE2/SMC3/SYNE1/HSPA2
REACTOME_TRANSMISSION_ACROSS_CHEMICAL_SYNAPSES	REACTOME_TRANSMISSION_ACROSS_CHEMICAL_SYNAPSES	REACTOME_TRANSMISSION_ACROSS_CHEMICAL_SYNAPSES	141	0.297884	0.782111	0.921085	0.957331	0.864078	2084	tags=13%, list=14%, signal=12%	GABBR1/GNB2/CACNB3/CHRNA1/RRAS/AP2A1/GNG5/CALM3/PLCB1/STX1A/HRAS/CAMKK1/NSF/STXBP1/DLG1/GNB1/AP2B1/GLS/GABRR1
REACTOME_TRANSPORT_OF_RIBONUCLEOPROTEINS_INTO_THE_HOST_NUCLEUS	REACTOME_TRANSPORT_OF_RIBONUCLEOPROTEINS_INTO_THE_HOST_NUCLEUS	REACTOME_TRANSPORT_OF_RIBONUCLEOPROTEINS_INTO_THE_HOST_NUCLEUS	21	0.327479	0.667566	0.927383	0.959775	0.866283	2728	tags=29%, list=18%, signal=24%	NUP188/NUP88/AAAS/NUP214/NUP85/NUP43
REACTOME_SULFUR_AMINO_ACID_METABOLISM	REACTOME_SULFUR_AMINO_ACID_METABOLISM	REACTOME_SULFUR_AMINO_ACID_METABOLISM	22	-0.305194	-0.678629	0.927711	0.959775	0.866283	1160	tags=32%, list=8%, signal=29%	ETHE1/MAT2B/CDO1/MTR/ADI1/CTH/CBS
REACTOME_LIGAND_GATED_ION_CHANNEL_TRANSPORT	REACTOME_LIGAND_GATED_ION_CHANNEL_TRANSPORT	REACTOME_LIGAND_GATED_ION_CHANNEL_TRANSPORT	15	0.332685	0.645769	0.929985	0.959915	0.866411	6202	tags=40%, list=41%, signal=24%	GABRR1/ARHGEF9/GABRA4/HTR3B/GABRA2/GABRG2
REACTOME_CELL_JUNCTION_ORGANIZATION	REACTOME_CELL_JUNCTION_ORGANIZATION	REACTOME_CELL_JUNCTION_ORGANIZATION	50	-0.2852	-0.743601	0.933333	0.961162	0.867536	2275	tags=32%, list=15%, signal=27%	LAMA3/CDH7/PARD6B/CDH3/CDH4/VASP/RSU1/CDH2/CDH1/CDH15/CDH10/LIMS1/CDH11/PLEC/CDH13/F11R
REACTOME_RNA_POL_II_PRE_TRANSCRIPTION_EVENTS	REACTOME_RNA_POL_II_PRE_TRANSCRIPTION_EVENTS	REACTOME_RNA_POL_II_PRE_TRANSCRIPTION_EVENTS	43	0.30063	0.682333	0.944828	0.970773	0.87621	3650	tags=30%, list=24%, signal=23%	POLR2L/POLR2C/POLR2J/SUPT5H/POLR2I/CTDP1/GTF2H4/TAF9/SSRP1/CCNH/TAF13/TBP/SUPT4H1
REACTOME_NEP_NS2_INTERACTS_WITH_THE_CELLULAR_EXPORT_MACHINERY	REACTOME_NEP_NS2_INTERACTS_WITH_THE_CELLULAR_EXPORT_MACHINERY	REACTOME_NEP_NS2_INTERACTS_WITH_THE_CELLULAR_EXPORT_MACHINERY	22	0.314773	0.646982	0.949254	0.973093	0.878305	3900	tags=41%, list=25%, signal=31%	NUP188/NUP88/AAAS/NUP214/NUP85/NUP43/XPO1/RAN/NUP37
REACTOME_DEPOSITION_OF_NEW_CENPA_CONTAINING_NUCLEOSOMES_AT_THE_CENTROMERE	REACTOME_DEPOSITION_OF_NEW_CENPA_CONTAINING_NUCLEOSOMES_AT_THE_CENTROMERE	REACTOME_DEPOSITION_OF_NEW_CENPA_CONTAINING_NUCLEOSOMES_AT_THE_CENTROMERE	17	-0.293696	-0.625899	0.955679	0.977448	0.882235	2294	tags=24%, list=15%, signal=20%	RUVBL1/CENPH/NPM1/CENPQ
REACTOME_TERMINATION_OF_O_GLYCAN_BIOSYNTHESIS	REACTOME_TERMINATION_OF_O_GLYCAN_BIOSYNTHESIS	REACTOME_TERMINATION_OF_O_GLYCAN_BIOSYNTHESIS	16	0.312627	0.609567	0.960184	0.979824	0.88438	563	tags=6%, list=4%, signal=6%	ST3GAL2
REACTOME_GLOBAL_GENOMIC_NER_GG_NER	REACTOME_GLOBAL_GENOMIC_NER_GG_NER	REACTOME_GLOBAL_GENOMIC_NER_GG_NER	28	-0.276347	-0.643056	0.96519	0.982699	0.886975	1406	tags=36%, list=9%, signal=32%	RPA2/MNAT1/DDB2/RFC4/RPA3/XPC/XPA/PCNA/RPA1/POLD3
REACTOME_SIGNALING_BY_BMP	REACTOME_SIGNALING_BY_BMP	REACTOME_SIGNALING_BY_BMP	16	0.292827	0.570961	0.972435	0.985965	0.889922	1285	tags=6%, list=8%, signal=6%	GREM2
REACTOME_COSTIMULATION_BY_THE_CD28_FAMILY	REACTOME_COSTIMULATION_BY_THE_CD28_FAMILY	REACTOME_COSTIMULATION_BY_THE_CD28_FAMILY	51	0.290255	0.675534	0.972789	0.985965	0.889922	3089	tags=22%, list=20%, signal=17%	MAP3K14/CSK/MAP3K8/PPP2R5D/PPP2R5B/CD4/PPP2R1A/FYN/SRC/PIK3CA/HLA-DQA1
REACTOME_ABC_FAMILY_PROTEINS_MEDIATED_TRANSPORT	REACTOME_ABC_FAMILY_PROTEINS_MEDIATED_TRANSPORT	REACTOME_ABC_FAMILY_PROTEINS_MEDIATED_TRANSPORT	28	0.273971	0.590219	0.98105	0.992097	0.895458	3472	tags=25%, list=23%, signal=19%	ABCD1/ABCC1/ABCC8/ABCA4/ABCA2/ABCG1/ABCC3
REACTOME_DNA_REPAIR	REACTOME_DNA_REPAIR	REACTOME_DNA_REPAIR	92	-0.244979	-0.708761	0.990566	0.99947	0.902112	1869	tags=29%, list=12%, signal=26%	RFC4/RPA3/XPC/FANCF/POLH/XPA/RAD50/FANCM/ATM/REV1/POLB/POLR2B/FANCE/MGMT/MBD4/NBN/APEX1/PALB2/PCNA/RPA1/TCEA1/FANCL/NTHL1/USP1/PRKDC/REV3L/POLD3
REACTOME_DOUBLE_STRAND_BREAK_REPAIR	REACTOME_DOUBLE_STRAND_BREAK_REPAIR	REACTOME_DOUBLE_STRAND_BREAK_REPAIR	19	-0.264416	-0.570133	0.994318	1	0.902591	1657	tags=32%, list=11%, signal=28%	RPA3/RAD50/ATM/NBN/RPA1/PRKDC
REACTOME_BETA_DEFENSINS	REACTOME_BETA_DEFENSINS	REACTOME_BETA_DEFENSINS	15	-0.194543	-0.407063	1	1	0.902591	12325	tags=33%, list=81%, signal=6%	TLR2/DEFB127/DEFB118/DEFB103B/DEFB1
REACTOME_FGFR_LIGAND_BINDING_AND_ACTIVATION	REACTOME_FGFR_LIGAND_BINDING_AND_ACTIVATION	REACTOME_FGFR_LIGAND_BINDING_AND_ACTIVATION	19	-0.221475	-0.477544	1	1	0.902591	2894	tags=21%, list=19%, signal=17%	FGF7/FGF1/FGFR1/FGFR3
REACTOME_OLFACTORY_SIGNALING_PATHWAY	REACTOME_OLFACTORY_SIGNALING_PATHWAY	REACTOME_OLFACTORY_SIGNALING_PATHWAY	99	0.20654	0.523531	1	1	0.902591	12158	tags=100%, list=79%, signal=21%	GNB1/OR8B8/OR2H1/OR51B4/OR10T2/OR10P1/OR5T2/OR10A5/OR10H2/OR1D4/OR8D2/OR3A1/OR5P2/OR6M1/OR8U1/OR2F1/OR56B1/OR2A14/OR1G1/OR1S2/OR1A1/OR10A2/OR2W1/OR52K2/OR10H1/OR51A7/OR6K2/OR5I1/OR5AK2/OR2C1/OR2W3/OR4N4/OR2T5/OR11G2/OR1E1/OR10J3/OR7C2/OR10A4/OR11A1/OR10R2/OR7A10/OR51G1/OR2L13/OR6A2/OR3A2/OR7G3/OR4S1/OR4F4/OR5P3/OR5V1/OR6Y1/OR4X2/OR1Q1/OR1N2/OR2M2/OR51B2/OR2S2/GNGT1/OR5F1/OR51E2/OR2B2/OR8H1/OR1L3/…

## Sheet: REACTOME_BT214_Co_vs_Nin
	ID	Description	setSize	enrichmentScore	NES	pvalue	p.adjust	qvalues	rank	leading_edge	core_enrichment
REACTOME_CELL_CYCLE	REACTOME_CELL_CYCLE	REACTOME_CELL_CYCLE	308	0.509229	1.63214	5.43054e-07	0.000141625	0.000120525	2611	tags=33%, list=17%, signal=28%	MCM7/BIRC5/CDC45/MCM5/CENPJ/UBE2C/CDCA8/MYC/B9D2/GINS2/TUBA1A/ZWINT/NUMA1/TUBB/PSMD3/CCNB2/PPP2R1A/TUBGCP6/TUBB4B/PCNT/TYMS/E2F4/CCNB1/LMNB1/POLD2/CDC25B/RCC2/MCM2/ACTR1A/CDK4/TUBG2/RAD9A/PSMC4/PSMC3/KIF23/RUVBL2/SUN2/PCM1/LIN37/XPO1/PRKACA/LIG1/BUB3/RBBP4/BRCA1/CDKN1A/KNTC1/CEP72/CCNE1/ANAPC5/POLA2/NUF2/TP53/YWHAE/PSMD13/PMF1/PAFAH1B1/TUBGCP2/PPP2R5B/INCENP/MCM4/NUP43/TUBG1/NINL/UBE2E1/POLD1/MIS…
REACTOME_CELL_CYCLE_MITOTIC	REACTOME_CELL_CYCLE_MITOTIC	REACTOME_CELL_CYCLE_MITOTIC	268	0.530218	1.69862	6.30846e-07	0.000141625	0.000120525	2445	tags=32%, list=16%, signal=27%	MCM7/BIRC5/CDC45/MCM5/CENPJ/UBE2C/CDCA8/MYC/B9D2/GINS2/TUBA1A/ZWINT/NUMA1/TUBB/PSMD3/CCNB2/PPP2R1A/TUBGCP6/TUBB4B/PCNT/TYMS/E2F4/CCNB1/POLD2/CDC25B/RCC2/MCM2/ACTR1A/CDK4/TUBG2/PSMC4/PSMC3/KIF23/PCM1/LIN37/XPO1/PRKACA/LIG1/BUB3/RBBP4/CDKN1A/KNTC1/CEP72/CCNE1/ANAPC5/POLA2/NUF2/YWHAE/PSMD13/PMF1/PAFAH1B1/TUBGCP2/PPP2R5B/INCENP/MCM4/NUP43/TUBG1/NINL/UBE2E1/POLD1/MIS12/AURKA/PPP2R3B/CEP192/MCM6/CDC25A…
REACTOME_MRNA_PROCESSING	REACTOME_MRNA_PROCESSING	REACTOME_MRNA_PROCESSING	131	0.622309	1.83041	2.93516e-06	0.000439295	0.000373846	3150	tags=46%, list=21%, signal=37%	NXF1/HNRNPH1/CPSF1/RBM5/SRSF2/HNRNPL/SNRNP70/CD2BP2/FUS/DHX38/HNRNPUL1/AAAS/PRPF8/MAGOH/ADAR/POLR2I/SNRPE/DDX23/PTBP1/POLR2C/SNRPB/SUPT5H/POLR2J/LSM2/NUP188/SNRPA/PCBP1/NFX1/SRRM1/GTF2F1/NUP43/NUP88/SRSF11/SMC1A/POLR2F/NUP85/ERCC2/U2AF1/GTF2H4/POLR2D/SRSF7/SF3B2/RBMX/HNRNPC/PRPF6/SF3B4/SNRPA1/NUP214/POLR2L/SUGP1/RNPS1/PAPOLA/PABPN1/NUP155/SF3A3/NUP50/CPSF3/ADARB1/CSTF3/RBM8A
REACTOME_MRNA_SPLICING	REACTOME_MRNA_SPLICING	REACTOME_MRNA_SPLICING	90	0.677722	1.88277	3.92855e-06	0.00044098	0.00037528	3150	tags=51%, list=21%, signal=41%	HNRNPH1/CPSF1/RBM5/SRSF2/HNRNPL/SNRNP70/CD2BP2/FUS/DHX38/HNRNPUL1/PRPF8/MAGOH/POLR2I/SNRPE/DDX23/PTBP1/POLR2C/SNRPB/POLR2J/LSM2/SNRPA/PCBP1/NFX1/SRRM1/GTF2F1/SRSF11/SMC1A/POLR2F/U2AF1/POLR2D/SRSF7/SF3B2/RBMX/HNRNPC/PRPF6/SF3B4/SNRPA1/POLR2L/SUGP1/RNPS1/PAPOLA/PABPN1/SF3A3/CPSF3/CSTF3/RBM8A
REACTOME_PROCESSING_OF_CAPPED_INTRON_CONTAINING_PRE_MRNA	REACTOME_PROCESSING_OF_CAPPED_INTRON_CONTAINING_PRE_MRNA	REACTOME_PROCESSING_OF_CAPPED_INTRON_CONTAINING_PRE_MRNA	113	0.634045	1.8238	1.33093e-05	0.00119517	0.00101711	3150	tags=49%, list=21%, signal=39%	NXF1/HNRNPH1/CPSF1/RBM5/SRSF2/HNRNPL/SNRNP70/CD2BP2/FUS/DHX38/HNRNPUL1/AAAS/PRPF8/MAGOH/POLR2I/SNRPE/DDX23/PTBP1/POLR2C/SNRPB/POLR2J/LSM2/NUP188/SNRPA/PCBP1/NFX1/SRRM1/GTF2F1/NUP43/NUP88/SRSF11/SMC1A/POLR2F/NUP85/U2AF1/POLR2D/SRSF7/SF3B2/RBMX/HNRNPC/PRPF6/SF3B4/SNRPA1/NUP214/POLR2L/SUGP1/RNPS1/PAPOLA/PABPN1/NUP155/SF3A3/NUP50/CPSF3/CSTF3/RBM8A
REACTOME_GENERIC_TRANSCRIPTION_PATHWAY	REACTOME_GENERIC_TRANSCRIPTION_PATHWAY	REACTOME_GENERIC_TRANSCRIPTION_PATHWAY	281	0.486694	1.57016	2.4032e-05	0.00179839	0.00153046	3578	tags=34%, list=23%, signal=26%	SKIL/MYC/VDR/KAT2A/NRBP1/ZNF3/RBPJ/RXRB/TEAD2/SMAD7/ZNF266/E2F4/MEN1/ZNF587/TRIM28/NR1H2/WWTR1/TEAD4/ZNF500/ZNF324/TBL1XR1/ZNF337/YAP1/MED24/ZNF205/ZNF394/PPARD/MED12/MED16/JUNB/ZNF263/ZNF426/ZNF20/ZNF565/ZNF354B/ZNF250/TBL1X/ZNF300/ZNF584/ZNF101/NOTCH4/ZNF282/TGIF1/ZIK1/CCNT2/RARA/ZNF564/ZNF212/ZNF138/ZNF454/MED15/ZNF175/NR1D1/ZNF214/NCOA6/ZNF317/ZNF211/TEAD1/ZNF18/MAML1/ZNF547/MED6/RARG/ZNF577/…
REACTOME_CHOLESTEROL_BIOSYNTHESIS	REACTOME_CHOLESTEROL_BIOSYNTHESIS	REACTOME_CHOLESTEROL_BIOSYNTHESIS	19	-0.930987	-1.72863	3.81604e-05	0.00244771	0.00208304	705	tags=68%, list=5%, signal=65%	FDPS/HSD17B7/TM7SF2/MVK/FDFT1/HMGCS1/HMGCR/IDI1/CYP51A1/SQLE/MSMO1/DHCR24/DHCR7
REACTOME_DNA_REPLICATION	REACTOME_DNA_REPLICATION	REACTOME_DNA_REPLICATION	162	0.552731	1.67617	4.76476e-05	0.00267422	0.0022758	3180	tags=40%, list=21%, signal=32%	MCM7/BIRC5/CDC45/MCM5/CDCA8/B9D2/GINS2/ZWINT/PSMD3/PPP2R1A/POLD2/RCC2/MCM2/PSMC4/PSMC3/KIF23/XPO1/LIG1/BUB3/CDKN1A/KNTC1/POLA2/NUF2/PSMD13/PMF1/PAFAH1B1/PPP2R5B/INCENP/MCM4/NUP43/POLD1/MIS12/MCM6/SMC1A/CENPL/CENPK/FEN1/PSME2/E2F2/NUP85/E2F1/SPC25/CENPN/RFC4/CENPO/PPP2R5D/MCM8/POLD4/CENPT/BUB1/SEC13/PPP2R5A/ZW10/MAD2L1/CDK2/POLE2/PSMD11/PSMF1/PSMD2/RFC3/PSMA7/RFC5/CENPH/RFC2
REACTOME_MITOTIC_M_M_G1_PHASES	REACTOME_MITOTIC_M_M_G1_PHASES	REACTOME_MITOTIC_M_M_G1_PHASES	145	0.548022	1.63996	7.7652e-05	0.00387397	0.0032968	3094	tags=36%, list=20%, signal=29%	MCM7/BIRC5/CDC45/MCM5/CDCA8/B9D2/ZWINT/PSMD3/PPP2R1A/RCC2/MCM2/PSMC4/PSMC3/KIF23/XPO1/BUB3/KNTC1/POLA2/NUF2/PSMD13/PMF1/PAFAH1B1/PPP2R5B/INCENP/MCM4/NUP43/MIS12/MCM6/SMC1A/CENPL/CENPK/PSME2/E2F2/NUP85/E2F1/SPC25/CENPN/CENPO/PPP2R5D/MCM8/CENPT/BUB1/SEC13/PPP2R5A/ZW10/MAD2L1/CDK2/POLE2/PSMD11/PSMF1/PSMD2/PSMA7
REACTOME_METABOLISM_OF_LIPIDS_AND_LIPOPROTEINS	REACTOME_METABOLISM_OF_LIPIDS_AND_LIPOPROTEINS	REACTOME_METABOLISM_OF_LIPIDS_AND_LIPOPROTEINS	384	-0.573409	-1.50834	9.6424e-05	0.00432944	0.00368441	1595	tags=19%, list=10%, signal=17%	ARSK/PLIN2/PPARA/GM2A/ELOVL7/PLA2G3/OCRL/MTM1/FIG4/ECI1/ABCG5/MTMR1/MED30/PLD6/HSD17B4/RDH11/PIK3CD/KDSR/MTMR4/SGMS1/ELOVL6/MBOAT1/PIK3C2B/HEXB/PLA2G4A/SMARCD3/GBA3/SLC44A3/ELOVL4/ACAT1/PLA2G5/SLC44A1/LGMN/GAL3ST1/FDPS/ACOX2/SREBF1/LPIN1/GPD1L/SCARB1/LIPC/ME1/PPARGC1A/HSD17B7/LPGAT1/SREBF2/TM7SF2/GPAT2/PLA2G4C/SLC27A5/MVK/FDFT1/SMPD3/PNPLA3/IDH1/HMGCS1/ARSI/ACSL3/HMGCR/IDI1/CYP51A1/STAR/SQLE/TRIB…
REACTOME_METABOLISM_OF_RNA	REACTOME_METABOLISM_OF_RNA	REACTOME_METABOLISM_OF_RNA	228	0.487784	1.55151	0.000139766	0.00545209	0.00463981	4087	tags=39%, list=27%, signal=29%	MAPKAPK2/PSMD3/ANP32A/PPP2R1A/EIF4A1/ZFP36L1/EIF4G1/EDC4/SMG9/AAAS/YWHAZ/MAGOH/GEMIN4/ZFP36/PSMC4/SMG6/SNRPE/RPL39/PSMC3/RPS20/EXOSC6/RPS29/TNKS1BP1/EDC3/XPO1/SNRPB/PRMT5/LSM4/KHSRP/RPS15A/LSM2/NUP188/RPS21/ETF1/CNOT2/PSMD13/GEMIN7/PARN/NUP43/NUP88/WDR77/GEMIN5/PSME2/RPS3A/NUP85/RPL3/RPL35/EXOSC5/NUP214/RNPS1/NUP155/RPS17/PSMD11/PSMF1/RPL41/NUP50/CASC3/PSMD2/SMG1/PSMA7/SMG7/RPL17/RBM8A/RPL27/RPL7…
REACTOME_METABOLISM_OF_MRNA	REACTOME_METABOLISM_OF_MRNA	REACTOME_METABOLISM_OF_MRNA	191	0.49675	1.53596	0.000145713	0.00545209	0.00463981	1482	tags=16%, list=10%, signal=15%	MAPKAPK2/PSMD3/ANP32A/PPP2R1A/EIF4A1/ZFP36L1/EIF4G1/EDC4/SMG9/YWHAZ/MAGOH/ZFP36/PSMC4/SMG6/RPL39/PSMC3/RPS20/EXOSC6/RPS29/TNKS1BP1/EDC3/XPO1/LSM4/KHSRP/RPS15A/LSM2/RPS21/ETF1/CNOT2/PSMD13/PARN
REACTOME_DNA_STRAND_ELONGATION	REACTOME_DNA_STRAND_ELONGATION	REACTOME_DNA_STRAND_ELONGATION	27	0.780683	1.77639	0.00104244	0.034113	0.0290306	2445	tags=56%, list=16%, signal=47%	MCM7/CDC45/MCM5/GINS2/POLD2/MCM2/LIG1/POLA2/MCM4/POLD1/MCM6/FEN1/RFC4/MCM8/POLD4
REACTOME_VOLTAGE_GATED_POTASSIUM_CHANNELS	REACTOME_VOLTAGE_GATED_POTASSIUM_CHANNELS	REACTOME_VOLTAGE_GATED_POTASSIUM_CHANNELS	36	-0.795381	-1.61771	0.00106366	0.034113	0.0290306	2013	tags=33%, list=13%, signal=29%	KCND2/KCNB1/KCNA1/KCNA4/KCNG3/KCNH2/KCNA2/KCNC1/KCNG2/KCNC3/KCNS3/KCNQ1
REACTOME_MITOTIC_G2_G2_M_PHASES	REACTOME_MITOTIC_G2_G2_M_PHASES	REACTOME_MITOTIC_G2_G2_M_PHASES	69	0.598567	1.60296	0.00135123	0.0381671	0.0324807	2327	tags=42%, list=15%, signal=36%	CENPJ/TUBA1A/NUMA1/TUBB/CCNB2/PPP2R1A/TUBGCP6/TUBB4B/PCNT/CCNB1/CDC25B/ACTR1A/TUBG2/PCM1/XPO1/PRKACA/CEP72/YWHAE/PAFAH1B1/TUBGCP2/TUBG1/NINL/CEP192/CDC25A/DCTN3/E2F1/CEP164/OFD1/CEP250
REACTOME_NOTCH1_INTRACELLULAR_DOMAIN_REGULATES_TRANSCRIPTION	REACTOME_NOTCH1_INTRACELLULAR_DOMAIN_REGULATES_TRANSCRIPTION	REACTOME_NOTCH1_INTRACELLULAR_DOMAIN_REGULATES_TRANSCRIPTION	40	0.697809	1.71668	0.00136007	0.0381671	0.0324807	1150	tags=32%, list=8%, signal=30%	HES5/HEY1/MYC/KAT2A/TLE1/HDAC6/RBPJ/HES1/HDAC7/HEY2/TLE3/TBL1XR1/TLE4
REACTOME_S_PHASE	REACTOME_S_PHASE	REACTOME_S_PHASE	95	0.576245	1.60101	0.00155051	0.0409516	0.0348504	3180	tags=37%, list=21%, signal=29%	MCM7/CDC45/MCM5/MYC/GINS2/PSMD3/POLD2/CDC25B/MCM2/CDK4/PSMC4/PSMC3/LIG1/CDKN1A/CCNE1/POLA2/PSMD13/MCM4/POLD1/MCM6/CDC25A/FEN1/PSME2/RFC4/MCM8/POLD4/CDK2/POLE2/PSMD11/PSMF1/PSMD2/RFC3/PSMA7/RFC5/RFC2
REACTOME_GAP_JUNCTION_TRAFFICKING	REACTOME_GAP_JUNCTION_TRAFFICKING	REACTOME_GAP_JUNCTION_TRAFFICKING	16	0.849878	1.73694	0.00184014	0.0459012	0.0390626	1380	tags=19%, list=9%, signal=17%	GJB2/GJA1/DNM2
REACTOME_BIOLOGICAL_OXIDATIONS	REACTOME_BIOLOGICAL_OXIDATIONS	REACTOME_BIOLOGICAL_OXIDATIONS	104	-0.652364	-1.54306	0.00213072	0.0503523	0.0428505	1820	tags=27%, list=12%, signal=24%	CYP1A1/GSTA5/NAT2/GSTP1/PAPSS1/CYP39A1/UGP2/GGCT/MGST2/SULT1A2/PTGIS/CYP4F12/MGST1/CYP4F8/ALDH2/OPLAH/GSTM1/GGT1/NNMT/FMO1/GSTO2/CYP2J2/ADH4/MAOB/SULT2B1/MAT1A/CYP51A1/PTGS1
REACTOME_TRANSCRIPTION	REACTOME_TRANSCRIPTION	REACTOME_TRANSCRIPTION	118	0.52465	1.51345	0.00244932	0.0549872	0.0467949	3648	tags=44%, list=24%, signal=34%	CPSF1/GTF3C2/SRSF2/EHMT2/DHX38/TAF1C/MAGOH/SNAPC4/GTF3C5/SSRP1/POLR2I/SNRPE/MAPK3/POLR2C/SNRPB/SUPT5H/CTDP1/POLR2J/POLR3D/NFX1/SRRM1/GTF2F1/POLR3C/SRSF11/POLR3H/POLR2F/CCNT2/ERCC2/TBP/U2AF1/GTF2H4/POLR2D/SRSF7/GTF3C4/POLR2L/BRF2/RNPS1/PAPOLA/PABPN1/LZTS1/CPSF3/TAF1/CSTF3/RBM8A/POLR3K/TAF5/UBTF/RRN3/RNMT/CBX3/POLR3B/CSTF2
REACTOME_SYNTHESIS_OF_DNA	REACTOME_SYNTHESIS_OF_DNA	REACTOME_SYNTHESIS_OF_DNA	81	0.566713	1.55042	0.00279424	0.0584237	0.0497194	3180	tags=37%, list=21%, signal=29%	MCM7/CDC45/MCM5/GINS2/PSMD3/POLD2/MCM2/PSMC4/PSMC3/LIG1/CDKN1A/POLA2/PSMD13/MCM4/POLD1/MCM6/FEN1/PSME2/RFC4/MCM8/POLD4/CDK2/POLE2/PSMD11/PSMF1/PSMD2/RFC3/PSMA7/RFC5/RFC2
REACTOME_REGULATION_OF_BETA_CELL_DEVELOPMENT	REACTOME_REGULATION_OF_BETA_CELL_DEVELOPMENT	REACTOME_REGULATION_OF_BETA_CELL_DEVELOPMENT	22	0.779513	1.71807	0.00286263	0.0584237	0.0497194	1489	tags=14%, list=10%, signal=12%	RBPJ/HES1/MAFA
REACTOME_CELL_CYCLE_CHECKPOINTS	REACTOME_CELL_CYCLE_CHECKPOINTS	REACTOME_CELL_CYCLE_CHECKPOINTS	99	0.550037	1.54277	0.00328853	0.0641978	0.0546332	3180	tags=36%, list=21%, signal=29%	MCM7/CDC45/MCM5/UBE2C/PSMD3/CCNB2/CCNB1/MCM2/RAD9A/PSMC4/PSMC3/BUB3/CDKN1A/CCNE1/ANAPC5/TP53/PSMD13/MCM4/UBE2E1/MCM6/CDC25A/PSME2/RFC4/ANAPC2/ATRIP/MCM8/CDC23/MAD2L1/CDK2/PSMD11/PSMF1/PSMD2/RFC3/PSMA7/RFC5/RFC2
REACTOME_SIGNALING_BY_NOTCH	REACTOME_SIGNALING_BY_NOTCH	REACTOME_SIGNALING_BY_NOTCH	82	0.564188	1.54649	0.00344261	0.0644054	0.0548099	1150	tags=22%, list=8%, signal=20%	HES5/HEY1/JAG1/MYC/KAT2A/TLE1/HDAC6/RBPJ/MOV10/ADAM17/HES1/HDAC7/PSENEN/HEY2/TLE3/TBL1XR1/RFNG/TLE4
REACTOME_MITOTIC_G1_G1_S_PHASES	REACTOME_MITOTIC_G1_G1_S_PHASES	REACTOME_MITOTIC_G1_G1_S_PHASES	117	0.504412	1.45456	0.00363636	0.0653089	0.0555788	2141	tags=22%, list=14%, signal=19%	MCM7/CDC45/MCM5/MYC/PSMD3/PPP2R1A/TYMS/E2F4/CCNB1/MCM2/CDK4/PSMC4/PSMC3/LIN37/RBBP4/CDKN1A/CCNE1/POLA2/PSMD13/MCM4/PPP2R3B/MCM6/CDC25A/PSME2/E2F2/E2F1
REACTOME_RNA_POL_II_TRANSCRIPTION	REACTOME_RNA_POL_II_TRANSCRIPTION	REACTOME_RNA_POL_II_TRANSCRIPTION	80	0.565064	1.5383	0.00394332	0.0670486	0.0570593	3150	tags=40%, list=21%, signal=32%	CPSF1/SRSF2/DHX38/MAGOH/SSRP1/POLR2I/SNRPE/POLR2C/SNRPB/SUPT5H/CTDP1/POLR2J/NFX1/SRRM1/GTF2F1/SRSF11/POLR2F/CCNT2/ERCC2/TBP/U2AF1/GTF2H4/POLR2D/SRSF7/POLR2L/RNPS1/PAPOLA/PABPN1/CPSF3/TAF1/CSTF3/RBM8A
REACTOME_G1_S_TRANSITION	REACTOME_G1_S_TRANSITION	REACTOME_G1_S_TRANSITION	95	0.545778	1.51636	0.00408137	0.0670486	0.0570593	2141	tags=22%, list=14%, signal=19%	MCM7/CDC45/MCM5/MYC/PSMD3/PPP2R1A/TYMS/CCNB1/MCM2/PSMC4/PSMC3/CDKN1A/CCNE1/POLA2/PSMD13/MCM4/PPP2R3B/MCM6/CDC25A/PSME2/E2F1
REACTOME_PHASE1_FUNCTIONALIZATION_OF_COMPOUNDS	REACTOME_PHASE1_FUNCTIONALIZATION_OF_COMPOUNDS	REACTOME_PHASE1_FUNCTIONALIZATION_OF_COMPOUNDS	55	-0.721298	-1.57222	0.00418726	0.0670486	0.0570593	1551	tags=18%, list=10%, signal=16%	PTGIS/CYP4F12/CYP4F8/ALDH2/FMO1/CYP2J2/ADH4/MAOB/CYP51A1/PTGS1
REACTOME_BETA_DEFENSINS	REACTOME_BETA_DEFENSINS	REACTOME_BETA_DEFENSINS	15	-0.883204	-1.58138	0.00441971	0.0670486	0.0570593	819	tags=20%, list=5%, signal=19%	DEFB1/TLR2/TLR1
REACTOME_ACTIVATION_OF_CHAPERONE_GENES_BY_XBP1S	REACTOME_ACTIVATION_OF_CHAPERONE_GENES_BY_XBP1S	REACTOME_ACTIVATION_OF_CHAPERONE_GENES_BY_XBP1S	39	0.663105	1.62485	0.00447986	0.0670486	0.0570593	2151	tags=56%, list=14%, signal=49%	HDGF/ACADVL/ARFGAP1/TPP1/TLN1/ZBTB17/HYOU1/KLHDC3/ATP6V0D1/CUL7/DDX11/CXXC1/PREB/SRPRB/SHC1/SYVN1/PPP2R5B/WFS1/TSPYL2/YIF1A/SEC31A/LMNA
REACTOME_SIGNAL_TRANSDUCTION_BY_L1	REACTOME_SIGNAL_TRANSDUCTION_BY_L1	REACTOME_SIGNAL_TRANSDUCTION_BY_L1	29	0.699467	1.62207	0.00521653	0.0739488	0.0629315	1509	tags=34%, list=10%, signal=31%	NRP1/FGFR1/ITGB3/ITGA9/AP2A1/MAPK3/ITGAV/ITGA5/CSNK2B/ITGB1
REACTOME_NONSENSE_MEDIATED_DECAY_ENHANCED_BY_THE_EXON_JUNCTION_COMPLEX	REACTOME_NONSENSE_MEDIATED_DECAY_ENHANCED_BY_THE_EXON_JUNCTION_COMPLEX	REACTOME_NONSENSE_MEDIATED_DECAY_ENHANCED_BY_THE_EXON_JUNCTION_COMPLEX	100	0.522442	1.47049	0.00540782	0.0739488	0.0629315	4232	tags=39%, list=28%, signal=28%	PPP2R1A/EIF4G1/SMG9/MAGOH/SMG6/RPL39/RPS20/RPS29/RPS15A/RPS21/ETF1/RPS3A/RPL3/RPL35/RNPS1/RPS17/RPL41/CASC3/SMG1/SMG7/RPL17/RBM8A/RPL27/RPL7A/RPL37/RPLP2/RPL35A/UBA52/RPL10A/RPL12/RPS25/PPP2CA/RPL36/RPL30/RPS13/RPL26L1/RPL9/RPL29/RPL13A
REACTOME_GPCR_DOWNSTREAM_SIGNALING	REACTOME_GPCR_DOWNSTREAM_SIGNALING	REACTOME_GPCR_DOWNSTREAM_SIGNALING	467	-0.505535	-1.34208	0.00543988	0.0739488	0.0629315	1481	tags=10%, list=10%, signal=10%	MCF2/GNB5/ADCY9/CNR1/RGS20/NET1/ITPR3/RAMP1/GNG2/CXCL6/ADRB2/PRKCA/GNG4/VAV3/GNAI1/PTGIR/AGTR1/P2RY1/PRKCH/RASGRP1/PDE1A/NPY5R/PDE2A/ADCY7/CXCL2/CXCL11/ADORA2B/P2RY6/PREX1/HEBP1/F2RL2/NTS/RAC2/PDE4B/RGS9/CXCL1/P2RY2/GPR4/CCK/GAL/RGS11/ADRA2B/NMUR1/RASGRP2/NMB/GNAZ/NPY1R/GPR68
REACTOME_G2_M_CHECKPOINTS	REACTOME_G2_M_CHECKPOINTS	REACTOME_G2_M_CHECKPOINTS	36	0.676774	1.63586	0.00559969	0.0739488	0.0629315	2424	tags=36%, list=16%, signal=30%	MCM7/CDC45/MCM5/CCNB2/CCNB1/MCM2/RAD9A/MCM4/MCM6/CDC25A/RFC4/ATRIP/MCM8
REACTOME_MITOTIC_PROMETAPHASE	REACTOME_MITOTIC_PROMETAPHASE	REACTOME_MITOTIC_PROMETAPHASE	71	0.572543	1.5364	0.00617749	0.0792484	0.0674415	2752	tags=42%, list=18%, signal=35%	BIRC5/CDCA8/B9D2/ZWINT/PPP2R1A/RCC2/XPO1/BUB3/KNTC1/NUF2/PMF1/PAFAH1B1/PPP2R5B/INCENP/NUP43/MIS12/SMC1A/CENPL/CENPK/NUP85/SPC25/CENPN/CENPO/PPP2R5D/CENPT/BUB1/SEC13/PPP2R5A/ZW10/MAD2L1
REACTOME_SIGNALLING_TO_ERKS	REACTOME_SIGNALLING_TO_ERKS	REACTOME_SIGNALLING_TO_ERKS	29	0.691219	1.60294	0.00662463	0.0801056	0.068171	2427	tags=38%, list=16%, signal=32%	MAPKAPK2/PLCG1/RALA/SHC1/MAPK3/HRAS/RAF1/NRAS/RAPGEF1/MAP2K2/NTRK1
REACTOME_REGULATION_OF_IFNA_SIGNALING	REACTOME_REGULATION_OF_IFNA_SIGNALING	REACTOME_REGULATION_OF_IFNA_SIGNALING	16	0.815357	1.66639	0.00690561	0.0801056	0.068171	874	tags=19%, list=6%, signal=18%	SOCS1/USP18/TYK2
REACTOME_COMPLEMENT_CASCADE	REACTOME_COMPLEMENT_CASCADE	REACTOME_COMPLEMENT_CASCADE	25	-0.79949	-1.55477	0.00696379	0.0801056	0.068171	1466	tags=16%, list=10%, signal=14%	CD55/PROS1/CD46/CFD
REACTOME_MRNA_SPLICING_MINOR_PATHWAY	REACTOME_MRNA_SPLICING_MINOR_PATHWAY	REACTOME_MRNA_SPLICING_MINOR_PATHWAY	33	0.67805	1.61456	0.00711382	0.0801056	0.068171	2672	tags=52%, list=17%, signal=43%	SRSF2/PRPF8/POLR2I/SNRPE/DDX23/POLR2C/SNRPB/POLR2J/LSM2/GTF2F1/POLR2F/POLR2D/SRSF7/SF3B2/PRPF6/SF3B4/POLR2L
REACTOME_NEGATIVE_REGULATION_OF_FGFR_SIGNALING	REACTOME_NEGATIVE_REGULATION_OF_FGFR_SIGNALING	REACTOME_NEGATIVE_REGULATION_OF_FGFR_SIGNALING	31	0.661403	1.54914	0.00745996	0.0801056	0.068171	1179	tags=13%, list=8%, signal=12%	FGFR2/PPP2R1A/FGFR1/MAPK3
REACTOME_SIGNALING_BY_NOTCH1	REACTOME_SIGNALING_BY_NOTCH1	REACTOME_SIGNALING_BY_NOTCH1	59	0.601988	1.57891	0.00750001	0.0801056	0.068171	1150	tags=27%, list=8%, signal=25%	HES5/HEY1/JAG1/MYC/KAT2A/TLE1/HDAC6/RBPJ/ADAM17/HES1/HDAC7/PSENEN/HEY2/TLE3/TBL1XR1/TLE4
REACTOME_RECRUITMENT_OF_MITOTIC_CENTROSOME_PROTEINS_AND_COMPLEXES	REACTOME_RECRUITMENT_OF_MITOTIC_CENTROSOME_PROTEINS_AND_COMPLEXES	REACTOME_RECRUITMENT_OF_MITOTIC_CENTROSOME_PROTEINS_AND_COMPLEXES	56	0.609809	1.58607	0.00762877	0.0801056	0.068171	2327	tags=43%, list=15%, signal=36%	CENPJ/TUBA1A/NUMA1/TUBB/PPP2R1A/TUBGCP6/TUBB4B/PCNT/CCNB1/ACTR1A/TUBG2/PCM1/PRKACA/CEP72/YWHAE/PAFAH1B1/TUBGCP2/TUBG1/NINL/CEP192/DCTN3/CEP164/OFD1/CEP250
REACTOME_ACTIVATION_OF_ATR_IN_RESPONSE_TO_REPLICATION_STRESS	REACTOME_ACTIVATION_OF_ATR_IN_RESPONSE_TO_REPLICATION_STRESS	REACTOME_ACTIVATION_OF_ATR_IN_RESPONSE_TO_REPLICATION_STRESS	31	0.660121	1.54614	0.00767158	0.0801056	0.068171	3180	tags=48%, list=21%, signal=38%	MCM7/CDC45/MCM5/MCM2/RAD9A/MCM4/MCM6/CDC25A/RFC4/ATRIP/MCM8/CDK2/RFC3/RFC5/RFC2
REACTOME_EXTENSION_OF_TELOMERES	REACTOME_EXTENSION_OF_TELOMERES	REACTOME_EXTENSION_OF_TELOMERES	24	0.730839	1.62794	0.00814572	0.0831233	0.0707391	3180	tags=58%, list=21%, signal=46%	POLD2/RUVBL2/LIG1/POLA2/POLD1/DKC1/FEN1/RFC4/POLD4/POLE2/WRAP53/RFC3/RFC5/RFC2
REACTOME_CLEAVAGE_OF_GROWING_TRANSCRIPT_IN_THE_TERMINATION_REGION_	REACTOME_CLEAVAGE_OF_GROWING_TRANSCRIPT_IN_THE_TERMINATION_REGION_	REACTOME_CLEAVAGE_OF_GROWING_TRANSCRIPT_IN_THE_TERMINATION_REGION_	36	0.65751	1.58929	0.00837173	0.0835313	0.0710863	3150	tags=47%, list=21%, signal=38%	CPSF1/SRSF2/DHX38/MAGOH/SNRPE/SNRPB/NFX1/SRRM1/SRSF11/U2AF1/SRSF7/RNPS1/PAPOLA/PABPN1/CPSF3/CSTF3/RBM8A
REACTOME_TELOMERE_MAINTENANCE	REACTOME_TELOMERE_MAINTENANCE	REACTOME_TELOMERE_MAINTENANCE	27	0.712986	1.62235	0.0101051	0.098635	0.0839398	3180	tags=52%, list=21%, signal=41%	POLD2/RUVBL2/LIG1/POLA2/POLD1/DKC1/FEN1/RFC4/POLD4/POLE2/WRAP53/RFC3/RFC5/RFC2
REACTOME_SEMAPHORIN_INTERACTIONS	REACTOME_SEMAPHORIN_INTERACTIONS	REACTOME_SEMAPHORIN_INTERACTIONS	52	0.593071	1.50801	0.0103518	0.0988932	0.0841595	2105	tags=31%, list=14%, signal=27%	NRP1/DPYSL4/LIMK1/CFL1/CRMP1/PLXNB1/RHOC/TLN1/PIP5K1C/FYN/MYH9/ITGB1/LIMK2/PLXND1/FARP2/DPYSL3
REACTOME_SMOOTH_MUSCLE_CONTRACTION	REACTOME_SMOOTH_MUSCLE_CONTRACTION	REACTOME_SMOOTH_MUSCLE_CONTRACTION	20	0.759068	1.62669	0.0123121	0.112888	0.0960696	1114	tags=40%, list=7%, signal=37%	ACTG2/TPM2/ITGB5/ACTA2/TLN1/VCL/TPM4/TPM1
REACTOME_TRANSMEMBRANE_TRANSPORT_OF_SMALL_MOLECULES	REACTOME_TRANSMEMBRANE_TRANSPORT_OF_SMALL_MOLECULES	REACTOME_TRANSMEMBRANE_TRANSPORT_OF_SMALL_MOLECULES	340	-0.499179	-1.30988	0.0123197	0.112888	0.0960696	2063	tags=18%, list=13%, signal=16%	ATP6V1E2/FTH1/SLC20A1/SLC24A4/SLC22A18/SLC9A6/CYBRD1/SLC20A2/SLC26A4/SEH1L/ATP6V1G1/GNG7/RAB11FIP2/ATP6V1A/SLC13A3/GNB5/ADCY9/ATP11B/ABCG5/SLC17A7/TPR/SLC47A1/SLC41A1/GNG2/GABRA2/AQP6/FLVCR1/GNG4/SLC6A6/SLC1A1/SLC2A4/HMOX1/SLC7A1/SLC15A2/SLC8A1/ABCC6/ATP1A2/SLC22A3/SLC44A3/ADCY7/SLC2A10/ATP8A2/SLC2A5/SLC44A1/ATP1B2/SLC39A8/PRKAR2B/ATP10A/SLC22A16/SLC27A6/SLC4A4/ATP11A/ABCA3/SLC39A2/SLC9A9/ABCG4/S…
REACTOME_UNFOLDED_PROTEIN_RESPONSE	REACTOME_UNFOLDED_PROTEIN_RESPONSE	REACTOME_UNFOLDED_PROTEIN_RESPONSE	67	0.542969	1.45486	0.0132466	0.118205	0.100594	2151	tags=37%, list=14%, signal=32%	HDGF/ACADVL/ARFGAP1/TPP1/TLN1/ZBTB17/HYOU1/KLHDC3/ATP6V0D1/CUL7/DDX11/CXXC1/PREB/SRPRB/EXOSC6/SHC1/KHSRP/PARN/SYVN1/PPP2R5B/WFS1/TSPYL2/YIF1A/SEC31A/LMNA
REACTOME_TRANSPORT_OF_GLUCOSE_AND_OTHER_SUGARS_BILE_SALTS_AND_ORGANIC_ACIDS_METAL_IONS_AND_AMINE_COMPOUNDS	REACTOME_TRANSPORT_OF_GLUCOSE_AND_OTHER_SUGARS_BILE_SALTS_AND_ORGANIC_ACIDS_METAL_IONS_AND_AMINE_COMPOUNDS	REACTOME_TRANSPORT_OF_GLUCOSE_AND_OTHER_SUGARS_BILE_SALTS_AND_ORGANIC_ACIDS_METAL_IONS_AND_AMINE_COMPOUNDS	71	-0.660236	-1.4942	0.0134263	0.118205	0.100594	1470	tags=20%, list=10%, signal=18%	SLC13A3/SLC47A1/SLC41A1/SLC6A6/SLC2A4/SLC22A3/SLC44A3/SLC2A10/SLC2A5/SLC44A1/SLC39A8/SLC22A16/SLC39A2/SLC30A3
REACTOME_DNA_REPAIR	REACTOME_DNA_REPAIR	REACTOME_DNA_REPAIR	92	0.515589	1.42355	0.0151796	0.13053	0.111083	3191	tags=42%, list=21%, signal=34%	FANCA/XRCC1/MBD4/POLD2/DDB1/POLR2I/FANCG/TP53BP1/POLR2C/POLR2J/MDC1/LIG1/UBE2T/BRCA1/RAD52/MUTYH/OGG1/POLD1/RAD51/XRCC5/POLR2F/SMUG1/FEN1/ERCC2/GTF2H4/RFC4/POLR2D/POLD4/XPC/APEX1/FANCE/POLR2L/POLE2/LIG3/RFC3/XAB2/RFC5/RFC2/ERCC5
REACTOME_STEROID_HORMONES	REACTOME_STEROID_HORMONES	REACTOME_STEROID_HORMONES	24	-0.783872	-1.51396	0.0154077	0.13053	0.111083	738	tags=17%, list=5%, signal=16%	HSD11B1/LGMN/STAR/STARD4
REACTOME_M_G1_TRANSITION	REACTOME_M_G1_TRANSITION	REACTOME_M_G1_TRANSITION	71	0.542135	1.4548	0.0161137	0.133325	0.113461	3094	tags=30%, list=20%, signal=24%	MCM7/CDC45/MCM5/PSMD3/MCM2/PSMC4/PSMC3/POLA2/PSMD13/MCM4/MCM6/PSME2/E2F2/E2F1/MCM8/CDK2/POLE2/PSMD11/PSMF1/PSMD2/PSMA7
REACTOME_NUCLEOTIDE_EXCISION_REPAIR	REACTOME_NUCLEOTIDE_EXCISION_REPAIR	REACTOME_NUCLEOTIDE_EXCISION_REPAIR	41	0.603726	1.49781	0.0163315	0.133325	0.113461	3191	tags=51%, list=21%, signal=41%	POLD2/DDB1/POLR2I/POLR2C/POLR2J/LIG1/POLD1/POLR2F/ERCC2/GTF2H4/RFC4/POLR2D/POLD4/XPC/POLR2L/POLE2/RFC3/XAB2/RFC5/RFC2/ERCC5
REACTOME_REGULATION_OF_MRNA_STABILITY_BY_PROTEINS_THAT_BIND_AU_RICH_ELEMENTS	REACTOME_REGULATION_OF_MRNA_STABILITY_BY_PROTEINS_THAT_BIND_AU_RICH_ELEMENTS	REACTOME_REGULATION_OF_MRNA_STABILITY_BY_PROTEINS_THAT_BIND_AU_RICH_ELEMENTS	71	0.534328	1.43385	0.0192508	0.15435	0.131354	1482	tags=20%, list=10%, signal=18%	MAPKAPK2/PSMD3/ANP32A/ZFP36L1/EIF4G1/YWHAZ/ZFP36/PSMC4/PSMC3/EXOSC6/XPO1/KHSRP/PSMD13/PARN
REACTOME_DEADENYLATION_DEPENDENT_MRNA_DECAY	REACTOME_DEADENYLATION_DEPENDENT_MRNA_DECAY	REACTOME_DEADENYLATION_DEPENDENT_MRNA_DECAY	40	0.594488	1.4625	0.0199179	0.155734	0.132532	1482	tags=25%, list=10%, signal=23%	EIF4A1/EIF4G1/EDC4/EXOSC6/TNKS1BP1/EDC3/LSM4/LSM2/CNOT2/PARN
REACTOME_GROWTH_HORMONE_RECEPTOR_SIGNALING	REACTOME_GROWTH_HORMONE_RECEPTOR_SIGNALING	REACTOME_GROWTH_HORMONE_RECEPTOR_SIGNALING	22	0.714963	1.5758	0.0201171	0.155734	0.132532	1179	tags=27%, list=8%, signal=25%	SOCS1/SH2B1/IRS1/ADAM17/CISH/MAPK3
REACTOME_MEMBRANE_TRAFFICKING	REACTOME_MEMBRANE_TRAFFICKING	REACTOME_MEMBRANE_TRAFFICKING	100	0.481698	1.35581	0.0208746	0.157404	0.133953	2797	tags=31%, list=18%, signal=25%	GJB2/NECAP1/CHMP4B/TFRC/RAB5C/ARFGAP1/GJA1/VPS37B/AP1M1/AP1S1/NAPA/PREB/GBF1/COPZ1/STX4/DNM2/VPS25/VPS28/AP1B1/GAK/SEC31A/DTNBP1/STAM2/CHMP2A/AP4B1/VPS4A/SEC13/SNF8/CHMP4A/CHMP6/HGS
REACTOME_G_ALPHA_I_SIGNALLING_EVENTS	REACTOME_G_ALPHA_I_SIGNALLING_EVENTS	REACTOME_G_ALPHA_I_SIGNALLING_EVENTS	149	-0.565216	-1.39328	0.021034	0.157404	0.133953	1459	tags=14%, list=10%, signal=13%	GNB5/ADCY9/CNR1/RGS20/GNG2/CXCL6/GNG4/GNAI1/NPY5R/ADCY7/CXCL2/CXCL11/HEBP1/RGS9/CXCL1/GAL/RGS11/ADRA2B/NMUR1/GNAZ/NPY1R
REACTOME_FRS2_MEDIATED_CASCADE	REACTOME_FRS2_MEDIATED_CASCADE	REACTOME_FRS2_MEDIATED_CASCADE	31	0.619078	1.45001	0.0220139	0.162036	0.137895	2222	tags=23%, list=15%, signal=19%	FGFR2/FGFR1/MAPK3/HRAS/RAF1/NRAS/MAP2K2
REACTOME_SIGNALING_BY_FGFR_MUTANTS	REACTOME_SIGNALING_BY_FGFR_MUTANTS	REACTOME_SIGNALING_BY_FGFR_MUTANTS	37	0.610142	1.48289	0.0242547	0.173985	0.148064	3363	tags=38%, list=22%, signal=30%	BCR/FGFR2/PLCG1/FGFR1/CPSF6/CUX1/HRAS/PIK3R1/NRAS/MYO18A/KRAS/STAT3/GAB2/PIK3CA
REACTOME_TRANSCRIPTION_COUPLED_NER_TC_NER	REACTOME_TRANSCRIPTION_COUPLED_NER_TC_NER	REACTOME_TRANSCRIPTION_COUPLED_NER_TC_NER	36	0.615698	1.48823	0.0244122	0.173985	0.148064	3191	tags=53%, list=21%, signal=42%	POLD2/POLR2I/POLR2C/POLR2J/LIG1/POLD1/POLR2F/ERCC2/GTF2H4/RFC4/POLR2D/POLD4/POLR2L/POLE2/RFC3/XAB2/RFC5/RFC2/ERCC5
REACTOME_CHONDROITIN_SULFATE_BIOSYNTHESIS	REACTOME_CHONDROITIN_SULFATE_BIOSYNTHESIS	REACTOME_CHONDROITIN_SULFATE_BIOSYNTHESIS	17	0.746946	1.55991	0.0263697	0.185	0.157437	1309	tags=35%, list=9%, signal=32%	VCAN/CHPF2/CHST7/CHSY1/CHST3/CSPG4
REACTOME_TGF_BETA_RECEPTOR_SIGNALING_ACTIVATES_SMADS	REACTOME_TGF_BETA_RECEPTOR_SIGNALING_ACTIVATES_SMADS	REACTOME_TGF_BETA_RECEPTOR_SIGNALING_ACTIVATES_SMADS	22	0.689648	1.52	0.0291012	0.196642	0.167345	2065	tags=41%, list=13%, signal=35%	TGFB1/SMAD7/PMEPA1/XPO1/PPP1R15A/STUB1/PPP1CA/FURIN/FKBP1A
REACTOME_DOWNREGULATION_OF_TGF_BETA_RECEPTOR_SIGNALING	REACTOME_DOWNREGULATION_OF_TGF_BETA_RECEPTOR_SIGNALING	REACTOME_DOWNREGULATION_OF_TGF_BETA_RECEPTOR_SIGNALING	19	0.714783	1.51793	0.0293674	0.196642	0.167345	1606	tags=37%, list=10%, signal=33%	TGFB1/SMAD7/PMEPA1/XPO1/PPP1R15A/STUB1/PPP1CA
REACTOME_MRNA_3_END_PROCESSING	REACTOME_MRNA_3_END_PROCESSING	REACTOME_MRNA_3_END_PROCESSING	28	0.661381	1.52324	0.0297137	0.196642	0.167345	3150	tags=54%, list=21%, signal=43%	CPSF1/SRSF2/DHX38/MAGOH/NFX1/SRRM1/SRSF11/U2AF1/SRSF7/RNPS1/PAPOLA/PABPN1/CPSF3/CSTF3/RBM8A
REACTOME_TRANSPORT_OF_MATURE_TRANSCRIPT_TO_CYTOPLASM	REACTOME_TRANSPORT_OF_MATURE_TRANSCRIPT_TO_CYTOPLASM	REACTOME_TRANSPORT_OF_MATURE_TRANSCRIPT_TO_CYTOPLASM	44	0.584346	1.46385	0.0297809	0.196642	0.167345	3150	tags=48%, list=21%, signal=38%	NXF1/CPSF1/SRSF2/DHX38/AAAS/MAGOH/NUP188/NFX1/SRRM1/NUP43/NUP88/SRSF11/NUP85/U2AF1/SRSF7/NUP214/RNPS1/NUP155/NUP50/CPSF3/RBM8A
REACTOME_DEGRADATION_OF_THE_EXTRACELLULAR_MATRIX	REACTOME_DEGRADATION_OF_THE_EXTRACELLULAR_MATRIX	REACTOME_DEGRADATION_OF_THE_EXTRACELLULAR_MATRIX	25	0.654087	1.46493	0.0312704	0.2014	0.171394	1065	tags=8%, list=7%, signal=7%	MMP14/TIMP1
REACTOME_METABOLISM_OF_PROTEINS	REACTOME_METABOLISM_OF_PROTEINS	REACTOME_METABOLISM_OF_PROTEINS	366	0.350528	1.1468	0.0314801	0.2014	0.171394	2614	tags=26%, list=17%, signal=22%	MAN1B1/EIF5A/PFDN6/ST3GAL1/GPAA1/TUBA1A/PIGT/MGAT1/EEF2/EIF3B/EIF4A1/PIGQ/GANAB/TUBB4B/EIF4G1/EIF2B2/GGCX/SUMF2/ST3GAL2/PRKCSH/KIFC3/TUBA3C/ALG3/STT3A/PMM2/TUBA1C/PIGC/MAN1A2/RPL39/GMPPB/PREB/SRPRB/PMPCA/MLEC/RPS20/PIGG/RPS29/GALNT2/B3GNT9/B4GALT2/BCS1L/TBCC/RPS15A/TIMM50/TAZ/ACTB/RPS21/ETF1/B4GALT3/DOHH/PIGS/FBXW5/VKORC1/GFER/B3GNT8/SSR4/DPM2/TBCB/PFDN1/TOMM40/ALG12/MCFD2/TIMM44/USP11/IDH3G/GMPP…
REACTOME_LOSS_OF_NLP_FROM_MITOTIC_CENTROSOMES	REACTOME_LOSS_OF_NLP_FROM_MITOTIC_CENTROSOMES	REACTOME_LOSS_OF_NLP_FROM_MITOTIC_CENTROSOMES	49	0.556044	1.4094	0.0318472	0.2014	0.171394	2327	tags=39%, list=15%, signal=33%	CENPJ/TUBA1A/TUBB/PPP2R1A/TUBB4B/PCNT/ACTR1A/PCM1/PRKACA/CEP72/YWHAE/PAFAH1B1/TUBG1/NINL/CEP192/DCTN3/CEP164/OFD1/CEP250
REACTOME_SIGNALLING_TO_RAS	REACTOME_SIGNALLING_TO_RAS	REACTOME_SIGNALLING_TO_RAS	23	0.695289	1.53356	0.0330863	0.20633	0.175589	2427	tags=39%, list=16%, signal=33%	MAPKAPK2/RALA/SHC1/MAPK3/HRAS/RAF1/NRAS/MAP2K2/NTRK1
REACTOME_DEVELOPMENTAL_BIOLOGY	REACTOME_DEVELOPMENTAL_BIOLOGY	REACTOME_DEVELOPMENTAL_BIOLOGY	309	0.362518	1.16629	0.0339489	0.207061	0.176212	2105	tags=23%, list=14%, signal=20%	SPTBN5/TGFB1/NRP1/DPYSL4/LPL/COL3A1/CD36/LIMK1/CFL1/CRMP1/GPC1/COL4A2/COL5A1/PLXNB1/RBPJ/COL1A2/RHOC/PFN1/TLN1/PIP5K1C/TRIO/COL4A1/HES1/PLCG1/UNC5B/FGFR1/FYN/ITGB3/CDK4/RELA/FOXO3/ITGA9/STIP1/MYH9/AP2A1/TBL1XR1/MEF2C/MED24/EBF1/ABLIM3/MED12/MAPK3/MED16/ITGAV/ITGA5/CTNNB1/MED22/DNM2/HRAS/CSNK2B/MAFA/LAMB1/ITGB1/DLG1/DRAP1/NTN4/COL6A2/TBL1X/LIMK2/FURIN/SPTAN1/MED19/MED9/PLXND1/RAF1/EVL/BOC/FARP2/NR…
REACTOME_ASSEMBLY_OF_THE_PRE_REPLICATIVE_COMPLEX	REACTOME_ASSEMBLY_OF_THE_PRE_REPLICATIVE_COMPLEX	REACTOME_ASSEMBLY_OF_THE_PRE_REPLICATIVE_COMPLEX	58	0.525178	1.3667	0.0341259	0.207061	0.176212	2141	tags=21%, list=14%, signal=18%	MCM7/MCM5/PSMD3/MCM2/PSMC4/PSMC3/PSMD13/MCM4/MCM6/PSME2/E2F2/E2F1
REACTOME_FGFR_LIGAND_BINDING_AND_ACTIVATION	REACTOME_FGFR_LIGAND_BINDING_AND_ACTIVATION	REACTOME_FGFR_LIGAND_BINDING_AND_ACTIVATION	19	0.699247	1.48494	0.0356471	0.212658	0.180975	654	tags=11%, list=4%, signal=10%	FGFR2/FGFR1
REACTOME_CLASS_A1_RHODOPSIN_LIKE_RECEPTORS	REACTOME_CLASS_A1_RHODOPSIN_LIKE_RECEPTORS	REACTOME_CLASS_A1_RHODOPSIN_LIKE_RECEPTORS	232	-0.51404	-1.32011	0.0359955	0.212658	0.180975	1216	tags=10%, list=8%, signal=9%	CXCL6/ADRB2/PTGIR/AGTR1/P2RY1/NPY5R/CXCL2/CXCL11/ADORA2B/P2RY6/HEBP1/F2RL2/NTS/CXCL1/P2RY2/GPR4/CCK/GAL/ADRA2B/NMUR1/NMB/NPY1R/GPR68
REACTOME_SHC_MEDIATED_CASCADE	REACTOME_SHC_MEDIATED_CASCADE	REACTOME_SHC_MEDIATED_CASCADE	25	0.649917	1.45559	0.0374018	0.218096	0.185603	2077	tags=20%, list=14%, signal=17%	FGFR2/FGFR1/SHC1/HRAS/NRAS
REACTOME_INFLUENZA_LIFE_CYCLE	REACTOME_INFLUENZA_LIFE_CYCLE	REACTOME_INFLUENZA_LIFE_CYCLE	115	0.449366	1.2942	0.0382801	0.219926	0.18716	4232	tags=44%, list=28%, signal=32%	AAAS/POLR2I/RPL39/RPS20/RPS29/XPO1/POLR2C/POLR2J/RPS15A/NUP188/RPS21/GTF2F1/NUP43/NUP88/POLR2F/RPS3A/NUP85/POLR2D/RPL3/RPL35/KPNB1/NUP214/POLR2L/NUP155/RPS17/RPL41/NUP50/RPL17/RPL27/RPL7A/RPL37/RPLP2/RPL35A/UBA52/RPL10A/NUP107/RPL12/RPS25/RPL36/RPL30/RAN/POLR2H/RPS13/CLTA/NUP37/RPL26L1/POM121/RPL9/IPO5/RPL29/RPL13A
REACTOME_ACTIVATION_OF_THE_PRE_REPLICATIVE_COMPLEX	REACTOME_ACTIVATION_OF_THE_PRE_REPLICATIVE_COMPLEX	REACTOME_ACTIVATION_OF_THE_PRE_REPLICATIVE_COMPLEX	26	0.667139	1.50475	0.0390549	0.219926	0.18716	1958	tags=27%, list=13%, signal=24%	MCM7/CDC45/MCM5/MCM2/POLA2/MCM4/MCM6
REACTOME_AMINE_COMPOUND_SLC_TRANSPORTERS	REACTOME_AMINE_COMPOUND_SLC_TRANSPORTERS	REACTOME_AMINE_COMPOUND_SLC_TRANSPORTERS	23	-0.770826	-1.48988	0.039185	0.219926	0.18716	1076	tags=17%, list=7%, signal=16%	SLC6A1/SLC6A6/SLC44A3/SLC44A1
REACTOME_3_UTR_MEDIATED_TRANSLATIONAL_REGULATION	REACTOME_3_UTR_MEDIATED_TRANSLATIONAL_REGULATION	REACTOME_3_UTR_MEDIATED_TRANSLATIONAL_REGULATION	96	0.469678	1.30826	0.0403548	0.222989	0.189766	4232	tags=36%, list=28%, signal=27%	EIF3B/EIF4A1/EIF4G1/RPL39/RPS20/RPS29/RPS15A/RPS21/EIF3D/RPS3A/RPL3/RPL35/EIF3C/EIF4H/RPS17/RPL41/RPL17/RPL27/RPL7A/RPL37/RPLP2/RPL35A/UBA52/RPL10A/EIF3I/RPL12/RPS25/RPL36/RPL30/RPS13/RPL26L1/RPL9/EIF3F/RPL29/RPL13A
REACTOME_PLC_BETA_MEDIATED_EVENTS	REACTOME_PLC_BETA_MEDIATED_EVENTS	REACTOME_PLC_BETA_MEDIATED_EVENTS	34	-0.72261	-1.4705	0.040724	0.222989	0.189766	1708	tags=32%, list=11%, signal=29%	CALM2/CALM1/ADCY9/ITPR3/PRKCA/GNAI1/PDE1A/PLA2G4A/ADCY7/PRKAR2B/GNAZ
REACTOME_METABOLISM_OF_STEROID_HORMONES_AND_VITAMINS_A_AND_D	REACTOME_METABOLISM_OF_STEROID_HORMONES_AND_VITAMINS_A_AND_D	REACTOME_METABOLISM_OF_STEROID_HORMONES_AND_VITAMINS_A_AND_D	29	-0.736745	-1.46883	0.0432767	0.234111	0.199232	1730	tags=17%, list=11%, signal=15%	HSD11B1/RDH11/LGMN/STAR/STARD4
REACTOME_PROTEIN_FOLDING	REACTOME_PROTEIN_FOLDING	REACTOME_PROTEIN_FOLDING	46	0.552884	1.40145	0.044127	0.23587	0.200728	1909	tags=28%, list=12%, signal=25%	PFDN6/TUBA1A/TUBB4B/KIFC3/TUBA3C/TUBA1C/TBCC/ACTB/FBXW5/TBCB/PFDN1/USP11/CCT3
REACTOME_CHONDROITIN_SULFATE_DERMATAN_SULFATE_METABOLISM	REACTOME_CHONDROITIN_SULFATE_DERMATAN_SULFATE_METABOLISM	REACTOME_CHONDROITIN_SULFATE_DERMATAN_SULFATE_METABOLISM	36	0.575185	1.3903	0.0463647	0.244915	0.208426	1426	tags=33%, list=9%, signal=30%	VCAN/CHPF2/GPC4/CHST7/CHSY1/GPC2/GPC1/B4GALT7/CHST3/CHST14/CSPG4/SDC3
REACTOME_FORMATION_OF_RNA_POL_II_ELONGATION_COMPLEX_	REACTOME_FORMATION_OF_RNA_POL_II_ELONGATION_COMPLEX_	REACTOME_FORMATION_OF_RNA_POL_II_ELONGATION_COMPLEX_	29	0.606055	1.40544	0.049551	0.258702	0.220159	2672	tags=45%, list=17%, signal=37%	SSRP1/POLR2I/POLR2C/SUPT5H/CTDP1/POLR2J/GTF2F1/POLR2F/CCNT2/ERCC2/GTF2H4/POLR2D/POLR2L
REACTOME_PEPTIDE_CHAIN_ELONGATION	REACTOME_PEPTIDE_CHAIN_ELONGATION	REACTOME_PEPTIDE_CHAIN_ELONGATION	80	0.479246	1.30468	0.0517641	0.260189	0.221424	4870	tags=45%, list=32%, signal=31%	EEF2/RPL39/RPS20/RPS29/RPS15A/RPS21/RPS3A/RPL3/RPL35/RPS17/RPL41/RPL17/RPL27/RPL7A/RPL37/RPLP2/RPL35A/UBA52/RPL10A/RPL12/RPS25/RPL36/RPL30/RPS13/RPL26L1/RPL9/RPL29/RPL13A/RPS16/RPL24/RPL18A/RPS26/RPS7/RPL34/RPS18/RPS11
REACTOME_INFLUENZA_VIRAL_RNA_TRANSCRIPTION_AND_REPLICATION	REACTOME_INFLUENZA_VIRAL_RNA_TRANSCRIPTION_AND_REPLICATION	REACTOME_INFLUENZA_VIRAL_RNA_TRANSCRIPTION_AND_REPLICATION	90	0.457784	1.27176	0.0522389	0.260189	0.221424	4232	tags=40%, list=28%, signal=29%	POLR2I/RPL39/RPS20/RPS29/POLR2C/POLR2J/RPS15A/RPS21/GTF2F1/POLR2F/RPS3A/POLR2D/RPL3/RPL35/POLR2L/RPS17/RPL41/RPL17/RPL27/RPL7A/RPL37/RPLP2/RPL35A/UBA52/RPL10A/RPL12/RPS25/RPL36/RPL30/POLR2H/RPS13/RPL26L1/RPL9/IPO5/RPL29/RPL13A
REACTOME_ACYL_CHAIN_REMODELLING_OF_PE	REACTOME_ACYL_CHAIN_REMODELLING_OF_PE	REACTOME_ACYL_CHAIN_REMODELLING_OF_PE	17	-0.799365	-1.45436	0.0529915	0.260189	0.221424	1502	tags=35%, list=10%, signal=32%	PLA2G3/MBOAT1/PLA2G4A/PLA2G5/PLA2G4C/PLBD1
REACTOME_ION_CHANNEL_TRANSPORT	REACTOME_ION_CHANNEL_TRANSPORT	REACTOME_ION_CHANNEL_TRANSPORT	43	-0.665447	-1.39954	0.0531758	0.260189	0.221424	1415	tags=19%, list=9%, signal=17%	ATP11B/GABRA2/ATP1A2/ATP8A2/ATP1B2/ATP10A/ATP11A/ATP8B3
REACTOME_GPCR_LIGAND_BINDING	REACTOME_GPCR_LIGAND_BINDING	REACTOME_GPCR_LIGAND_BINDING	307	-0.478568	-1.24568	0.0536105	0.260189	0.221424	1466	tags=11%, list=10%, signal=11%	CD55/GNB5/FZD5/CNR1/FZD4/RAMP1/GNG2/CXCL6/ADRB2/GNG4/PTGIR/AGTR1/P2RY1/NPY5R/WNT6/CXCL2/CXCL11/ADORA2B/P2RY6/HEBP1/WNT11/F2RL2/NTS/FZD9/CXCL1/GRM1/P2RY2/GPR4/CCK/GAL/ADRA2B/NMUR1/NMB/NPY1R/GPR68
REACTOME_LAGGING_STRAND_SYNTHESIS	REACTOME_LAGGING_STRAND_SYNTHESIS	REACTOME_LAGGING_STRAND_SYNTHESIS	18	0.712092	1.49493	0.0541821	0.260189	0.221424	3180	tags=56%, list=21%, signal=44%	POLD2/LIG1/POLA2/POLD1/FEN1/RFC4/POLD4/RFC3/RFC5/RFC2
REACTOME_METABOLISM_OF_AMINO_ACIDS_AND_DERIVATIVES	REACTOME_METABOLISM_OF_AMINO_ACIDS_AND_DERIVATIVES	REACTOME_METABOLISM_OF_AMINO_ACIDS_AND_DERIVATIVES	166	-0.518644	-1.2946	0.0544379	0.260189	0.221424	2130	tags=22%, list=14%, signal=19%	AMDHD1/PSMD7/CDO1/BCAT2/PSMB4/GRHPR/OAT/PSMB8/INHBB/MCCC1/GLS/SHMT1/HIBADH/GAMT/PSPH/ETHE1/APIP/GLS2/INHBA/ADI1/ARG2/ACAT1/HIBCH/CKMT1A/TST/ASNS/SMS/PCBD1/DIO3/AGMAT/NQO1/CKB/MAT1A/CBS/CKMT2/GATM
REACTOME_DEFENSINS	REACTOME_DEFENSINS	REACTOME_DEFENSINS	22	-0.759024	-1.43885	0.0549273	0.260189	0.221424	1649	tags=14%, list=11%, signal=12%	PRSS2/TLR2/TLR1
REACTOME_ELONGATION_ARREST_AND_RECOVERY	REACTOME_ELONGATION_ARREST_AND_RECOVERY	REACTOME_ELONGATION_ARREST_AND_RECOVERY	20	0.68292	1.4635	0.0550511	0.260189	0.221424	2672	tags=55%, list=17%, signal=45%	SSRP1/POLR2I/POLR2C/SUPT5H/CTDP1/POLR2J/GTF2F1/POLR2F/CCNT2/POLR2D/POLR2L
REACTOME_GLOBAL_GENOMIC_NER_GG_NER	REACTOME_GLOBAL_GENOMIC_NER_GG_NER	REACTOME_GLOBAL_GENOMIC_NER_GG_NER	28	0.632508	1.45674	0.05638	0.263694	0.224407	3191	tags=50%, list=21%, signal=40%	POLD2/DDB1/LIG1/POLD1/ERCC2/GTF2H4/RFC4/POLD4/XPC/POLE2/RFC3/RFC5/RFC2/ERCC5
REACTOME_CHEMOKINE_RECEPTORS_BIND_CHEMOKINES	REACTOME_CHEMOKINE_RECEPTORS_BIND_CHEMOKINES	REACTOME_CHEMOKINE_RECEPTORS_BIND_CHEMOKINES	42	0.566996	1.41452	0.0573395	0.265417	0.225873	42	tags=7%, list=0%, signal=7%	CCL3L3/CCL4/CXCL13
REACTOME_CYTOCHROME_P450_ARRANGED_BY_SUBSTRATE_TYPE	REACTOME_CYTOCHROME_P450_ARRANGED_BY_SUBSTRATE_TYPE	REACTOME_CYTOCHROME_P450_ARRANGED_BY_SUBSTRATE_TYPE	39	-0.676589	-1.40405	0.0592593	0.271504	0.231054	2555	tags=18%, list=17%, signal=15%	CYP1A1/CYP39A1/PTGIS/CYP4F12/CYP4F8/CYP2J2/CYP51A1
REACTOME_MEIOTIC_RECOMBINATION	REACTOME_MEIOTIC_RECOMBINATION	REACTOME_MEIOTIC_RECOMBINATION	21	0.675636	1.47842	0.0609716	0.272701	0.232073	1934	tags=29%, list=13%, signal=25%	BLM/CDK4/MND1/TOP3A/BRCA1/RAD51
REACTOME_TRANSCRIPTIONAL_REGULATION_OF_WHITE_ADIPOCYTE_DIFFERENTIATION	REACTOME_TRANSCRIPTIONAL_REGULATION_OF_WHITE_ADIPOCYTE_DIFFERENTIATION	REACTOME_TRANSCRIPTIONAL_REGULATION_OF_WHITE_ADIPOCYTE_DIFFERENTIATION	62	0.479097	1.26999	0.061333	0.272701	0.232073	1926	tags=23%, list=13%, signal=20%	TGFB1/LPL/CD36/CDK4/RELA/TBL1XR1/MED24/EBF1/MED12/MED16/MED22/TBL1X/MED19/MED9
REACTOME_SLC_MEDIATED_TRANSMEMBRANE_TRANSPORT	REACTOME_SLC_MEDIATED_TRANSMEMBRANE_TRANSPORT	REACTOME_SLC_MEDIATED_TRANSMEMBRANE_TRANSPORT	196	-0.501794	-1.27126	0.0613426	0.272701	0.232073	2058	tags=16%, list=13%, signal=14%	SLC20A1/SLC24A4/SLC22A18/SLC9A6/SLC20A2/SLC26A4/SEH1L/SLC13A3/SLC17A7/TPR/SLC47A1/SLC41A1/SLC6A6/SLC1A1/SLC2A4/SLC7A1/SLC15A2/SLC8A1/SLC22A3/SLC44A3/SLC2A10/SLC2A5/SLC44A1/SLC39A8/SLC22A16/SLC27A6/SLC4A4/SLC39A2/SLC9A9/SLC29A1/SLC30A3
REACTOME_ACTIVATION_OF_THE_MRNA_UPON_BINDING_OF_THE_CAP_BINDING_COMPLEX_AND_EIFS_AND_SUBSEQUENT_BINDING_TO_43S	REACTOME_ACTIVATION_OF_THE_MRNA_UPON_BINDING_OF_THE_CAP_BINDING_COMPLEX_AND_EIFS_AND_SUBSEQUENT_BINDING_TO_43S	REACTOME_ACTIVATION_OF_THE_MRNA_UPON_BINDING_OF_THE_CAP_BINDING_COMPLEX_AND_EIFS_AND_SUBSEQUENT_BINDING_TO_43S	49	0.517537	1.31179	0.0630166	0.277397	0.236069	2911	tags=24%, list=19%, signal=20%	EIF3B/EIF4A1/EIF4G1/RPS20/RPS29/RPS15A/RPS21/EIF3D/RPS3A/EIF3C/EIF4H/RPS17
REACTOME_BILE_ACID_AND_BILE_SALT_METABOLISM	REACTOME_BILE_ACID_AND_BILE_SALT_METABOLISM	REACTOME_BILE_ACID_AND_BILE_SALT_METABOLISM	21	-0.751776	-1.41028	0.0644628	0.281008	0.239142	2186	tags=24%, list=14%, signal=20%	CYP39A1/SCP2/HSD17B4/ACOX2/SLC27A5
REACTOME_MHC_CLASS_II_ANTIGEN_PRESENTATION	REACTOME_MHC_CLASS_II_ANTIGEN_PRESENTATION	REACTOME_MHC_CLASS_II_ANTIGEN_PRESENTATION	72	-0.592188	-1.34507	0.0655957	0.283197	0.241005	1662	tags=28%, list=11%, signal=25%	CTSC/SEC23A/CD74/KIF3B/DYNC2H1/HLA-DOB/DYNC2LI1/HLA-DRB1/LGMN/KIF5A/HLA-DQA1/RILP/HLA-DRB5/OSBPL1A/HLA-DPA1/HLA-DOA/HLA-DPB1/HLA-DMB/HLA-DQA2/CTSH
REACTOME_FORMATION_OF_THE_HIV1_EARLY_ELONGATION_COMPLEX	REACTOME_FORMATION_OF_THE_HIV1_EARLY_ELONGATION_COMPLEX	REACTOME_FORMATION_OF_THE_HIV1_EARLY_ELONGATION_COMPLEX	22	0.641899	1.41476	0.0704961	0.298626	0.254135	2672	tags=50%, list=17%, signal=41%	POLR2I/POLR2C/SUPT5H/CTDP1/POLR2J/GTF2F1/POLR2F/ERCC2/GTF2H4/POLR2D/POLR2L
REACTOME_TRANSCRIPTIONAL_ACTIVITY_OF_SMAD2_SMAD3_SMAD4_HETEROTRIMER	REACTOME_TRANSCRIPTIONAL_ACTIVITY_OF_SMAD2_SMAD3_SMAD4_HETEROTRIMER	REACTOME_TRANSCRIPTIONAL_ACTIVITY_OF_SMAD2_SMAD3_SMAD4_HETEROTRIMER	31	0.574439	1.34545	0.0714286	0.298626	0.254135	2108	tags=29%, list=14%, signal=25%	SKIL/MYC/SMAD7/E2F4/MEN1/WWTR1/JUNB/TGIF1/CCNT2
REACTOME_PREFOLDIN_MEDIATED_TRANSFER_OF_SUBSTRATE_TO_CCT_TRIC	REACTOME_PREFOLDIN_MEDIATED_TRANSFER_OF_SUBSTRATE_TO_CCT_TRIC	REACTOME_PREFOLDIN_MEDIATED_TRANSFER_OF_SUBSTRATE_TO_CCT_TRIC	27	0.609634	1.38718	0.0720222	0.298626	0.254135	2308	tags=33%, list=15%, signal=28%	PFDN6/TUBA1A/TUBB4B/TUBA3C/TUBA1C/ACTB/PFDN1/CCT3/TUBA3D
REACTOME_RNA_POL_III_TRANSCRIPTION	REACTOME_RNA_POL_III_TRANSCRIPTION	REACTOME_RNA_POL_III_TRANSCRIPTION	28	0.5984	1.37818	0.0722222	0.298626	0.254135	3254	tags=46%, list=21%, signal=37%	GTF3C2/SNAPC4/GTF3C5/POLR3D/POLR3C/POLR3H/POLR2F/TBP/GTF3C4/POLR2L/BRF2/LZTS1/POLR3K
REACTOME_HIV_INFECTION	REACTOME_HIV_INFECTION	REACTOME_HIV_INFECTION	158	0.385552	1.16387	0.072495	0.298626	0.254135	3101	tags=30%, list=20%, signal=24%	PSMD3/VPS37B/AP1M1/FYN/AAAS/AP1S1/SSRP1/POLR2I/PSMC4/AP2A1/PSMC3/XPO1/POLR2C/SUPT5H/CTDP1/POLR2J/LIG1/NUP188/PSMD13/BANF1/VPS28/AP1B1/GTF2F1/NUP43/NUP88/XRCC5/POLR2F/FEN1/PSME2/CCNT2/NUP85/ERCC2/TBP/GTF2H4/CD4/POLR2D/KPNB1/NUP214/POLR2L/NUP155/PACS1/PSMD11/PSMF1/NUP50/PSMD2/PSMA7/TAF1
REACTOME_POST_TRANSLATIONAL_MODIFICATION_SYNTHESIS_OF_GPI_ANCHORED_PROTEINS	REACTOME_POST_TRANSLATIONAL_MODIFICATION_SYNTHESIS_OF_GPI_ANCHORED_PROTEINS	REACTOME_POST_TRANSLATIONAL_MODIFICATION_SYNTHESIS_OF_GPI_ANCHORED_PROTEINS	23	0.638127	1.40748	0.0741758	0.30202	0.257023	2801	tags=48%, list=18%, signal=39%	GPAA1/PIGT/PIGQ/PIGC/PIGG/PIGS/DPM2/PIGL/DPM3/PIGA/PIGO
REACTOME_TERMINATION_OF_O_GLYCAN_BIOSYNTHESIS	REACTOME_TERMINATION_OF_O_GLYCAN_BIOSYNTHESIS	REACTOME_TERMINATION_OF_O_GLYCAN_BIOSYNTHESIS	16	0.709478	1.44999	0.0753655	0.30202	0.257023	767	tags=12%, list=5%, signal=12%	ST3GAL1/ST3GAL2
REACTOME_PD1_SIGNALING	REACTOME_PD1_SIGNALING	REACTOME_PD1_SIGNALING	16	-0.775935	-1.39605	0.0757315	0.30202	0.257023	879	tags=38%, list=6%, signal=35%	HLA-DRB1/HLA-DQA1/HLA-DRB5/HLA-DPA1/HLA-DPB1/HLA-DQA2
REACTOME_REGULATORY_RNA_PATHWAYS	REACTOME_REGULATORY_RNA_PATHWAYS	REACTOME_REGULATORY_RNA_PATHWAYS	16	0.692968	1.41625	0.0760095	0.30202	0.257023	3942	tags=75%, list=26%, signal=56%	POLR2I/POLR2C/POLR2J/POLR2F/DGCR8/POLR2D/POLR2L/XPO5/TARBP2/TNRC6B/RAN/POLR2H
REACTOME_ACYL_CHAIN_REMODELLING_OF_PC	REACTOME_ACYL_CHAIN_REMODELLING_OF_PC	REACTOME_ACYL_CHAIN_REMODELLING_OF_PC	18	-0.753973	-1.38212	0.0789022	0.310764	0.264465	1502	tags=44%, list=10%, signal=40%	LPCAT1/MBOAT2/LPCAT2/PLA2G3/PLA2G4A/PLA2G5/PLA2G4C/PLBD1
REACTOME_ION_TRANSPORT_BY_P_TYPE_ATPASES	REACTOME_ION_TRANSPORT_BY_P_TYPE_ATPASES	REACTOME_ION_TRANSPORT_BY_P_TYPE_ATPASES	28	-0.707876	-1.40022	0.0841121	0.328403	0.279476	905	tags=25%, list=6%, signal=24%	ATP11B/ATP1A2/ATP8A2/ATP1B2/ATP10A/ATP11A/ATP8B3
REACTOME_PROLONGED_ERK_ACTIVATION_EVENTS	REACTOME_PROLONGED_ERK_ACTIVATION_EVENTS	REACTOME_PROLONGED_ERK_ACTIVATION_EVENTS	17	0.673266	1.40604	0.0863309	0.329889	0.28074	3274	tags=59%, list=21%, signal=46%	PLCG1/MAPK3/HRAS/RAF1/NRAS/RAPGEF1/MAP2K2/NTRK1/KRAS/CRK
REACTOME_ENDOSOMAL_SORTING_COMPLEX_REQUIRED_FOR_TRANSPORT_ESCRT	REACTOME_ENDOSOMAL_SORTING_COMPLEX_REQUIRED_FOR_TRANSPORT_ESCRT	REACTOME_ENDOSOMAL_SORTING_COMPLEX_REQUIRED_FOR_TRANSPORT_ESCRT	24	0.630619	1.4047	0.0874317	0.329889	0.28074	3492	tags=54%, list=23%, signal=42%	CHMP4B/VPS37B/VPS25/VPS28/STAM2/CHMP2A/VPS4A/SNF8/CHMP4A/CHMP6/HGS/CHMP3/UBA52
REACTOME_MAPK_TARGETS_NUCLEAR_EVENTS_MEDIATED_BY_MAP_KINASES	REACTOME_MAPK_TARGETS_NUCLEAR_EVENTS_MEDIATED_BY_MAP_KINASES	REACTOME_MAPK_TARGETS_NUCLEAR_EVENTS_MEDIATED_BY_MAP_KINASES	25	0.614652	1.37661	0.0874317	0.329889	0.28074	1837	tags=32%, list=12%, signal=28%	MAPKAPK2/FOS/PPP2R1A/DUSP4/MEF2C/MAPK3/ELK1/MAPK7
REACTOME_SIGNALING_BY_FGFR1_MUTANTS	REACTOME_SIGNALING_BY_FGFR1_MUTANTS	REACTOME_SIGNALING_BY_FGFR1_MUTANTS	25	0.618606	1.38546	0.0874317	0.329889	0.28074	3363	tags=40%, list=22%, signal=31%	BCR/PLCG1/FGFR1/CPSF6/CUX1/PIK3R1/MYO18A/STAT3/GAB2/PIK3CA
REACTOME_THE_ROLE_OF_NEF_IN_HIV1_REPLICATION_AND_DISEASE_PATHOGENESIS	REACTOME_THE_ROLE_OF_NEF_IN_HIV1_REPLICATION_AND_DISEASE_PATHOGENESIS	REACTOME_THE_ROLE_OF_NEF_IN_HIV1_REPLICATION_AND_DISEASE_PATHOGENESIS	24	0.615688	1.37144	0.0901639	0.337363	0.287101	2246	tags=25%, list=15%, signal=21%	AP1M1/FYN/AP1S1/AP2A1/AP1B1/CD4
REACTOME_DOUBLE_STRAND_BREAK_REPAIR	REACTOME_DOUBLE_STRAND_BREAK_REPAIR	REACTOME_DOUBLE_STRAND_BREAK_REPAIR	19	0.653445	1.38767	0.0962963	0.355118	0.302211	1996	tags=37%, list=13%, signal=32%	TP53BP1/MDC1/LIG1/BRCA1/RAD52/RAD51/XRCC5
REACTOME_ORC1_REMOVAL_FROM_CHROMATIN	REACTOME_ORC1_REMOVAL_FROM_CHROMATIN	REACTOME_ORC1_REMOVAL_FROM_CHROMATIN	60	0.487361	1.28446	0.0968421	0.355118	0.302211	3094	tags=28%, list=20%, signal=23%	MCM7/MCM5/PSMD3/MCM2/PSMC4/PSMC3/CDKN1A/PSMD13/MCM4/MCM6/PSME2/MCM8/CDK2/PSMD11/PSMF1/PSMD2/PSMA7
REACTOME_PHASE_II_CONJUGATION	REACTOME_PHASE_II_CONJUGATION	REACTOME_PHASE_II_CONJUGATION	49	-0.618193	-1.3284	0.0972818	0.355118	0.302211	2503	tags=33%, list=16%, signal=27%	GSTA5/NAT2/GSTP1/PAPSS1/UGP2/GGCT/MGST2/SULT1A2/MGST1/OPLAH/GSTM1/GGT1/NNMT/GSTO2/SULT2B1/MAT1A
REACTOME_INNATE_IMMUNE_SYSTEM	REACTOME_INNATE_IMMUNE_SYSTEM	REACTOME_INNATE_IMMUNE_SYSTEM	200	-0.486832	-1.23797	0.0983982	0.356297	0.303213	1499	tags=12%, list=10%, signal=11%	TXN/S100B/CD55/TLR3/PELI3/PROS1/PYCARD/PLCG2/MAP2K6/CASP1/CASP4/UNC93B1/TLR2/CD46/LGMN/NFKBIA/NOD2/IFIH1/LY96/SIGIRR/TLR1/HERC5/BIRC3/CFD
REACTOME_RNA_POL_III_TRANSCRIPTION_INITIATION_FROM_TYPE_2_PROMOTER	REACTOME_RNA_POL_III_TRANSCRIPTION_INITIATION_FROM_TYPE_2_PROMOTER	REACTOME_RNA_POL_III_TRANSCRIPTION_INITIATION_FROM_TYPE_2_PROMOTER	20	0.638609	1.36855	0.10101	0.360244	0.306572	4003	tags=70%, list=26%, signal=52%	GTF3C2/GTF3C5/POLR3D/POLR3C/POLR3H/POLR2F/TBP/GTF3C4/POLR2L/LZTS1/POLR3K/POLR3B/POLR2H/POLR3F
REACTOME_BIOSYNTHESIS_OF_THE_N_GLYCAN_PRECURSOR_DOLICHOL_LIPID_LINKED_OLIGOSACCHARIDE_LLO_AND_TRANSFER_TO_A_NASCENT_PROTEIN	REACTOME_BIOSYNTHESIS_OF_THE_N_GLYCAN_PRECURSOR_DOLICHOL_LIPID_LINKED_OLIGOSACCHARIDE_LLO_AND_TRANSFER_TO_A_NASCENT_PROTEIN	REACTOME_BIOSYNTHESIS_OF_THE_N_GLYCAN_PRECURSOR_DOLICHOL_LIPID_LINKED_OLIGOSACCHARIDE_LLO_AND_TRANSFER_TO_A_NASCENT_PROTEIN	25	0.589739	1.32081	0.101093	0.360244	0.306572	2198	tags=44%, list=14%, signal=38%	ALG3/PMM2/GMPPB/DPM2/ALG12/GMPPA/DOLPP1/ALG5/DPAGT1/DPM3/ALG8
REACTOME_DEADENYLATION_OF_MRNA	REACTOME_DEADENYLATION_OF_MRNA	REACTOME_DEADENYLATION_OF_MRNA	16	0.670818	1.37098	0.104513	0.369499	0.314449	1482	tags=31%, list=10%, signal=28%	EIF4A1/EIF4G1/TNKS1BP1/CNOT2/PARN
REACTOME_HIV_LIFE_CYCLE	REACTOME_HIV_LIFE_CYCLE	REACTOME_HIV_LIFE_CYCLE	89	0.437591	1.21141	0.108333	0.377986	0.321671	3508	tags=39%, list=23%, signal=30%	VPS37B/AAAS/SSRP1/POLR2I/XPO1/POLR2C/SUPT5H/CTDP1/POLR2J/LIG1/NUP188/BANF1/VPS28/GTF2F1/NUP43/NUP88/XRCC5/POLR2F/FEN1/CCNT2/NUP85/ERCC2/TBP/GTF2H4/CD4/POLR2D/NUP214/POLR2L/NUP155/NUP50/TAF1/TAF5/CCR5/UBA52/RNMT
REACTOME_PI3K_EVENTS_IN_ERBB2_SIGNALING	REACTOME_PI3K_EVENTS_IN_ERBB2_SIGNALING	REACTOME_PI3K_EVENTS_IN_ERBB2_SIGNALING	34	-0.647272	-1.31719	0.108597	0.377986	0.321671	1267	tags=18%, list=8%, signal=16%	ERBB2/EGF/ERBB4/BTC/NRG2/TRIB3
REACTOME_G_PROTEIN_BETA_GAMMA_SIGNALLING	REACTOME_G_PROTEIN_BETA_GAMMA_SIGNALLING	REACTOME_G_PROTEIN_BETA_GAMMA_SIGNALLING	21	0.607593	1.32953	0.110831	0.382794	0.325763	1188	tags=29%, list=8%, signal=26%	GNB2/GNG13/GNB1/GNB3/PLCB1/GNG5
REACTOME_GLYCOLYSIS	REACTOME_GLYCOLYSIS	REACTOME_GLYCOLYSIS	25	0.583267	1.30632	0.112022	0.382942	0.325889	2394	tags=24%, list=16%, signal=20%	PFKL/PPP2R1A/ENO1/ALDOA/TPI1/PPP2R5D
REACTOME_TRNA_AMINOACYLATION	REACTOME_TRNA_AMINOACYLATION	REACTOME_TRNA_AMINOACYLATION	21	0.605407	1.32475	0.11335	0.382942	0.325889	3725	tags=48%, list=24%, signal=36%	TARS2/PPA1/SARS2/AARS2/VARS2/FARSA/PARS2/HARS2/FARSB/LARS2
REACTOME_FORMATION_OF_THE_TERNARY_COMPLEX_AND_SUBSEQUENTLY_THE_43S_COMPLEX	REACTOME_FORMATION_OF_THE_TERNARY_COMPLEX_AND_SUBSEQUENTLY_THE_43S_COMPLEX	REACTOME_FORMATION_OF_THE_TERNARY_COMPLEX_AND_SUBSEQUENTLY_THE_43S_COMPLEX	41	0.509703	1.26454	0.113433	0.382942	0.325889	2911	tags=22%, list=19%, signal=18%	EIF3B/RPS20/RPS29/RPS15A/RPS21/EIF3D/RPS3A/EIF3C/RPS17
REACTOME_ENOS_ACTIVATION_AND_REGULATION	REACTOME_ENOS_ACTIVATION_AND_REGULATION	REACTOME_ENOS_ACTIVATION_AND_REGULATION	15	-0.753678	-1.34947	0.114983	0.385277	0.327876	1708	tags=47%, list=11%, signal=41%	CALM2/CALM1/DHFR/HSP90AA1/SPR/GCHFR/NOSTRIN
REACTOME_SHC_RELATED_EVENTS	REACTOME_SHC_RELATED_EVENTS	REACTOME_SHC_RELATED_EVENTS	15	0.669733	1.34458	0.119159	0.396314	0.337268	2222	tags=40%, list=15%, signal=34%	SHC1/MAPK3/HRAS/RAF1/NRAS/MAP2K2
REACTOME_MRNA_CAPPING	REACTOME_MRNA_CAPPING	REACTOME_MRNA_CAPPING	22	0.599597	1.32153	0.120104	0.396521	0.337445	2672	tags=45%, list=17%, signal=38%	POLR2I/POLR2C/SUPT5H/POLR2J/GTF2F1/POLR2F/ERCC2/GTF2H4/POLR2D/POLR2L
REACTOME_NUCLEAR_EVENTS_KINASE_AND_TRANSCRIPTION_FACTOR_ACTIVATION	REACTOME_NUCLEAR_EVENTS_KINASE_AND_TRANSCRIPTION_FACTOR_ACTIVATION	REACTOME_NUCLEAR_EVENTS_KINASE_AND_TRANSCRIPTION_FACTOR_ACTIVATION	20	0.625984	1.34149	0.121212	0.396855	0.337729	2394	tags=40%, list=16%, signal=34%	MAPKAPK2/PPP2R1A/DUSP4/MEF2C/MAPK3/ELK1/MAPK7/PPP2R5D
REACTOME_AMINE_LIGAND_BINDING_RECEPTORS	REACTOME_AMINE_LIGAND_BINDING_RECEPTORS	REACTOME_AMINE_LIGAND_BINDING_RECEPTORS	29	-0.662824	-1.32146	0.122102	0.396855	0.337729	1543	tags=10%, list=10%, signal=9%	DRD1/ADRB2/ADRA2B
REACTOME_PRE_NOTCH_EXPRESSION_AND_PROCESSING	REACTOME_PRE_NOTCH_EXPRESSION_AND_PROCESSING	REACTOME_PRE_NOTCH_EXPRESSION_AND_PROCESSING	31	0.543521	1.27303	0.122857	0.396855	0.337729	2275	tags=29%, list=15%, signal=25%	KAT2A/RBPJ/MOV10/RFNG/TP53/NOTCH4/FURIN/E2F1/LFNG
REACTOME_GENERATION_OF_SECOND_MESSENGER_MOLECULES	REACTOME_GENERATION_OF_SECOND_MESSENGER_MOLECULES	REACTOME_GENERATION_OF_SECOND_MESSENGER_MOLECULES	22	-0.701426	-1.32967	0.124394	0.39895	0.339512	999	tags=32%, list=7%, signal=30%	NCK1/HLA-DRB1/HLA-DQA1/HLA-DRB5/HLA-DPA1/HLA-DPB1/HLA-DQA2
REACTOME_REGULATION_OF_APOPTOSIS	REACTOME_REGULATION_OF_APOPTOSIS	REACTOME_REGULATION_OF_APOPTOSIS	49	0.496116	1.2575	0.125413	0.399363	0.339864	1455	tags=16%, list=10%, signal=15%	PSMD3/DAPK2/CASP3/UNC5B/MAGED1/PSMC4/PSMC3/PSMD13
REACTOME_SIGNALING_BY_WNT	REACTOME_SIGNALING_BY_WNT	REACTOME_SIGNALING_BY_WNT	58	0.458815	1.19401	0.127737	0.403902	0.343726	3888	tags=38%, list=25%, signal=28%	PSMD3/PPP2R1A/PSMC4/PSMC3/CTNNB1/PSMD13/PPP2R5B/AXIN1/PSME2/PPP2R5D/PPP2R5A/PSMD11/PSMF1/PSMD2/PSMA7/CUL1/UBA52/FRAT2/PSME4/SKP1/PSMA6/PPP2CA
REACTOME_PKB_MEDIATED_EVENTS	REACTOME_PKB_MEDIATED_EVENTS	REACTOME_PKB_MEDIATED_EVENTS	20	0.614472	1.31682	0.133838	0.419626	0.357108	2804	tags=30%, list=18%, signal=25%	EIF4G1/TSC2/RPTOR/PRKAG1/STRADA/CAB39L
REACTOME_MUSCLE_CONTRACTION	REACTOME_MUSCLE_CONTRACTION	REACTOME_MUSCLE_CONTRACTION	38	0.514347	1.25397	0.134969	0.419626	0.357108	1114	tags=24%, list=7%, signal=22%	ACTG2/TPM2/ITGB5/ACTA2/TLN1/TCAP/VCL/TPM4/TPM1
REACTOME_G_ALPHA_Q_SIGNALLING_EVENTS	REACTOME_G_ALPHA_Q_SIGNALLING_EVENTS	REACTOME_G_ALPHA_Q_SIGNALLING_EVENTS	137	-0.495003	-1.2111	0.137303	0.419626	0.357108	1297	tags=12%, list=8%, signal=11%	ITPR3/GNG2/GNG4/AGTR1/P2RY1/PRKCH/RASGRP1/P2RY6/F2RL2/NTS/P2RY2/GPR4/CCK/NMUR1/RASGRP2/NMB/GPR68
REACTOME_BASE_EXCISION_REPAIR	REACTOME_BASE_EXCISION_REPAIR	REACTOME_BASE_EXCISION_REPAIR	19	0.624059	1.32527	0.138272	0.419626	0.357108	2597	tags=58%, list=17%, signal=48%	XRCC1/MBD4/POLD2/LIG1/MUTYH/OGG1/POLD1/SMUG1/FEN1/POLD4/APEX1
REACTOME_ANTIGEN_PROCESSING_CROSS_PRESENTATION	REACTOME_ANTIGEN_PROCESSING_CROSS_PRESENTATION	REACTOME_ANTIGEN_PROCESSING_CROSS_PRESENTATION	61	0.451527	1.19585	0.138298	0.419626	0.357108	1455	tags=11%, list=10%, signal=10%	CD36/ITGB5/PSMD3/PSMC4/PSMC3/ITGAV/PSMD13
REACTOME_DOWNSTREAM_TCR_SIGNALING	REACTOME_DOWNSTREAM_TCR_SIGNALING	REACTOME_DOWNSTREAM_TCR_SIGNALING	29	-0.646754	-1.28942	0.139104	0.419626	0.357108	879	tags=34%, list=6%, signal=33%	PIK3CB/RIPK2/PRKCQ/HLA-DRB1/HLA-DQA1/NFKBIA/HLA-DRB5/HLA-DPA1/HLA-DPB1/HLA-DQA2
REACTOME_COSTIMULATION_BY_THE_CD28_FAMILY	REACTOME_COSTIMULATION_BY_THE_CD28_FAMILY	REACTOME_COSTIMULATION_BY_THE_CD28_FAMILY	51	-0.586247	-1.26943	0.139831	0.419626	0.357108	879	tags=16%, list=6%, signal=15%	LYN/HLA-DRB1/HLA-DQA1/HLA-DRB5/HLA-DPA1/HLA-DPB1/HLA-DQA2/TRIB3
REACTOME_PI3K_EVENTS_IN_ERBB4_SIGNALING	REACTOME_PI3K_EVENTS_IN_ERBB4_SIGNALING	REACTOME_PI3K_EVENTS_IN_ERBB4_SIGNALING	28	-0.658723	-1.30299	0.140187	0.419626	0.357108	746	tags=14%, list=5%, signal=14%	ERBB4/BTC/NRG2/TRIB3
REACTOME_GLUCAGON_TYPE_LIGAND_RECEPTORS	REACTOME_GLUCAGON_TYPE_LIGAND_RECEPTORS	REACTOME_GLUCAGON_TYPE_LIGAND_RECEPTORS	27	0.545723	1.24175	0.141274	0.42008	0.357494	1188	tags=19%, list=8%, signal=17%	GNB2/GNG13/GNB1/GNB3/GNG5
REACTOME_CA_DEPENDENT_EVENTS	REACTOME_CA_DEPENDENT_EVENTS	REACTOME_CA_DEPENDENT_EVENTS	28	-0.654764	-1.29516	0.143302	0.423307	0.36024	1708	tags=32%, list=11%, signal=29%	CAMK4/CALM2/CALM1/ADCY9/PRKCA/PDE1A/PLA2G4A/ADCY7/PRKAR2B
REACTOME_ARMS_MEDIATED_ACTIVATION	REACTOME_ARMS_MEDIATED_ACTIVATION	REACTOME_ARMS_MEDIATED_ACTIVATION	16	0.645768	1.31979	0.144893	0.425209	0.361859	3274	tags=56%, list=21%, signal=44%	MAPK3/HRAS/RAF1/NRAS/RAPGEF1/MAP2K2/NTRK1/KRAS/CRK
REACTOME_E2F_MEDIATED_REGULATION_OF_DNA_REPLICATION	REACTOME_E2F_MEDIATED_REGULATION_OF_DNA_REPLICATION	REACTOME_E2F_MEDIATED_REGULATION_OF_DNA_REPLICATION	29	0.531139	1.23171	0.149296	0.435284	0.370433	2424	tags=34%, list=16%, signal=29%	CDC45/PPP2R1A/TYMS/CCNB1/CCNE1/POLA2/PPP2R3B/CDC25A/E2F1/MCM8
REACTOME_NUCLEAR_RECEPTOR_TRANSCRIPTION_PATHWAY	REACTOME_NUCLEAR_RECEPTOR_TRANSCRIPTION_PATHWAY	REACTOME_NUCLEAR_RECEPTOR_TRANSCRIPTION_PATHWAY	38	0.504879	1.23089	0.150307	0.435405	0.370535	1168	tags=13%, list=8%, signal=12%	VDR/NRBP1/RXRB/NR1H2/PPARD
REACTOME_G_ALPHA_S_SIGNALLING_EVENTS	REACTOME_G_ALPHA_S_SIGNALLING_EVENTS	REACTOME_G_ALPHA_S_SIGNALLING_EVENTS	95	-0.520956	-1.2191	0.152455	0.436507	0.371473	1543	tags=17%, list=10%, signal=15%	GNG7/DRD1/GNB5/ADCY9/RAMP1/GNG2/ADRB2/GNG4/GNAI1/PTGIR/PDE1A/PDE2A/ADCY7/ADORA2B/PDE4B/GNAZ
REACTOME_TRANSLATION	REACTOME_TRANSLATION	REACTOME_TRANSLATION	134	0.393151	1.1615	0.152632	0.436507	0.371473	4232	tags=38%, list=28%, signal=28%	EEF2/EIF3B/EIF4A1/EIF4G1/EIF2B2/RPL39/SRPRB/RPS20/RPS29/RPS15A/RPS21/ETF1/SSR4/EIF3D/EIF2B5/RPS3A/EIF2B4/SPCS1/RPL3/RPL35/SRP68/EIF3C/EIF4H/EIF2B1/DDOST/RPS17/RPL41/RPL17/RPL27/EEF1B2/RPL7A/RPL37/RPLP2/RPL35A/UBA52/RPL10A/EIF3I/EIF5B/RPL12/RPS25/SEC61G/RPL36/RPL30/RPS13/RPL26L1/RPL9/EIF2B3/EIF3F/RPL29/SSR3/RPL13A
REACTOME_RNA_POL_II_PRE_TRANSCRIPTION_EVENTS	REACTOME_RNA_POL_II_PRE_TRANSCRIPTION_EVENTS	REACTOME_RNA_POL_II_PRE_TRANSCRIPTION_EVENTS	43	0.478969	1.19543	0.153846	0.437196	0.37206	2672	tags=33%, list=17%, signal=27%	SSRP1/POLR2I/POLR2C/SUPT5H/CTDP1/POLR2J/GTF2F1/POLR2F/CCNT2/ERCC2/TBP/GTF2H4/POLR2D/POLR2L
REACTOME_TIGHT_JUNCTION_INTERACTIONS	REACTOME_TIGHT_JUNCTION_INTERACTIONS	REACTOME_TIGHT_JUNCTION_INTERACTIONS	15	-0.730917	-1.30871	0.156794	0.441507	0.375729	36	tags=20%, list=0%, signal=20%	PARD6A/PARD6B/F11R
REACTOME_POTASSIUM_CHANNELS	REACTOME_POTASSIUM_CHANNELS	REACTOME_POTASSIUM_CHANNELS	80	-0.533649	-1.22468	0.158245	0.441507	0.375729	1831	tags=22%, list=12%, signal=20%	KCND2/KCNB1/KCNN4/KCNA1/GNG7/KCNA4/GNG2/GNG4/KCNG3/KCNH2/KCNA2/KCNJ8/KCNC1/KCNG2/KCNJ12/KCNC3/KCNS3/KCNQ1
REACTOME_REGULATION_OF_HYPOXIA_INDUCIBLE_FACTOR_HIF_BY_OXYGEN	REACTOME_REGULATION_OF_HYPOXIA_INDUCIBLE_FACTOR_HIF_BY_OXYGEN	REACTOME_REGULATION_OF_HYPOXIA_INDUCIBLE_FACTOR_HIF_BY_OXYGEN	16	0.637189	1.30226	0.159145	0.441507	0.375729	1770	tags=25%, list=12%, signal=22%	EGLN2/EPAS1/HIF1AN/CUL2
REACTOME_DEPOSITION_OF_NEW_CENPA_CONTAINING_NUCLEOSOMES_AT_THE_CENTROMERE	REACTOME_DEPOSITION_OF_NEW_CENPA_CONTAINING_NUCLEOSOMES_AT_THE_CENTROMERE	REACTOME_DEPOSITION_OF_NEW_CENPA_CONTAINING_NUCLEOSOMES_AT_THE_CENTROMERE	17	0.630912	1.31759	0.160671	0.441507	0.375729	4508	tags=59%, list=29%, signal=42%	RBBP4/CENPK/CENPN/CENPO/OIP5/CENPH/MIS18BP1/MIS18A/CENPA/SMARCA5
REACTOME_LATE_PHASE_OF_HIV_LIFE_CYCLE	REACTOME_LATE_PHASE_OF_HIV_LIFE_CYCLE	REACTOME_LATE_PHASE_OF_HIV_LIFE_CYCLE	77	0.42729	1.15809	0.16129	0.441507	0.375729	3101	tags=34%, list=20%, signal=27%	VPS37B/AAAS/SSRP1/POLR2I/XPO1/POLR2C/SUPT5H/CTDP1/POLR2J/NUP188/VPS28/GTF2F1/NUP43/NUP88/POLR2F/CCNT2/NUP85/ERCC2/TBP/GTF2H4/POLR2D/NUP214/POLR2L/NUP155/NUP50/TAF1
REACTOME_NEUROTRANSMITTER_RELEASE_CYCLE	REACTOME_NEUROTRANSMITTER_RELEASE_CYCLE	REACTOME_NEUROTRANSMITTER_RELEASE_CYCLE	24	-0.66848	-1.2911	0.16195	0.441507	0.375729	1449	tags=25%, list=9%, signal=23%	GLS/SLC17A7/SLC1A1/GLS2/ALDH5A1/SYT1
REACTOME_TRANSPORT_OF_VITAMINS_NUCLEOSIDES_AND_RELATED_MOLECULES	REACTOME_TRANSPORT_OF_VITAMINS_NUCLEOSIDES_AND_RELATED_MOLECULES	REACTOME_TRANSPORT_OF_VITAMINS_NUCLEOSIDES_AND_RELATED_MOLECULES	27	-0.646894	-1.27151	0.162246	0.441507	0.375729	423	tags=11%, list=3%, signal=11%	SLCO4C1/SLC27A6/SLC29A1
REACTOME_RNA_POL_I_RNA_POL_III_AND_MITOCHONDRIAL_TRANSCRIPTION	REACTOME_RNA_POL_I_RNA_POL_III_AND_MITOCHONDRIAL_TRANSCRIPTION	REACTOME_RNA_POL_I_RNA_POL_III_AND_MITOCHONDRIAL_TRANSCRIPTION	51	0.464787	1.18218	0.163265	0.441603	0.37581	3644	tags=43%, list=24%, signal=33%	GTF3C2/EHMT2/TAF1C/SNAPC4/GTF3C5/MAPK3/POLR3D/POLR3C/POLR3H/POLR2F/ERCC2/TBP/GTF2H4/GTF3C4/POLR2L/BRF2/LZTS1/POLR3K/UBTF/RRN3/CBX3/POLR3B
REACTOME_RNA_POL_III_TRANSCRIPTION_INITIATION_FROM_TYPE_3_PROMOTER	REACTOME_RNA_POL_III_TRANSCRIPTION_INITIATION_FROM_TYPE_3_PROMOTER	REACTOME_RNA_POL_III_TRANSCRIPTION_INITIATION_FROM_TYPE_3_PROMOTER	22	0.566544	1.24868	0.164491	0.442254	0.376364	4003	tags=59%, list=26%, signal=44%	SNAPC4/POLR3D/POLR3C/POLR3H/POLR2F/TBP/POLR2L/BRF2/LZTS1/POLR3K/POLR3B/POLR2H/POLR3F
REACTOME_SMAD2_SMAD3_SMAD4_HETEROTRIMER_REGULATES_TRANSCRIPTION	REACTOME_SMAD2_SMAD3_SMAD4_HETEROTRIMER_REGULATES_TRANSCRIPTION	REACTOME_SMAD2_SMAD3_SMAD4_HETEROTRIMER_REGULATES_TRANSCRIPTION	24	0.549812	1.2247	0.166667	0.443752	0.377639	2108	tags=33%, list=14%, signal=29%	MYC/SMAD7/E2F4/MEN1/WWTR1/JUNB/TGIF1/CCNT2
REACTOME_METAL_ION_SLC_TRANSPORTERS	REACTOME_METAL_ION_SLC_TRANSPORTERS	REACTOME_METAL_ION_SLC_TRANSPORTERS	17	-0.703911	-1.28069	0.167521	0.443752	0.377639	1248	tags=24%, list=8%, signal=22%	SLC41A1/SLC39A8/SLC39A2/SLC30A3
REACTOME_SULFUR_AMINO_ACID_METABOLISM	REACTOME_SULFUR_AMINO_ACID_METABOLISM	REACTOME_SULFUR_AMINO_ACID_METABOLISM	22	-0.673731	-1.27717	0.168013	0.443752	0.377639	1098	tags=32%, list=7%, signal=30%	CDO1/ETHE1/APIP/ADI1/TST/MAT1A/CBS
REACTOME_INTERFERON_GAMMA_SIGNALING	REACTOME_INTERFERON_GAMMA_SIGNALING	REACTOME_INTERFERON_GAMMA_SIGNALING	50	-0.571828	-1.2304	0.170487	0.447653	0.380959	1580	tags=32%, list=10%, signal=29%	STAT1/GBP4/OAS1/OASL/GBP2/GBP6/HLA-DRB1/CIITA/ICAM1/HLA-DQA1/HLA-DRB5/HLA-DPA1/HLA-DPB1/HLA-DQA2/GBP5/MT2A
REACTOME_TRIGLYCERIDE_BIOSYNTHESIS	REACTOME_TRIGLYCERIDE_BIOSYNTHESIS	REACTOME_TRIGLYCERIDE_BIOSYNTHESIS	28	-0.635882	-1.25781	0.172897	0.451342	0.384098	2203	tags=32%, list=14%, signal=28%	ELOVL5/GPAM/ELOVL7/ELOVL6/ELOVL4/LPIN1/GPD1L/GPAT2/ACSL3
REACTOME_LATENT_INFECTION_OF_HOMO_SAPIENS_WITH_MYCOBACTERIUM_TUBERCULOSIS	REACTOME_LATENT_INFECTION_OF_HOMO_SAPIENS_WITH_MYCOBACTERIUM_TUBERCULOSIS	REACTOME_LATENT_INFECTION_OF_HOMO_SAPIENS_WITH_MYCOBACTERIUM_TUBERCULOSIS	24	-0.652821	-1.26085	0.179245	0.46343	0.394385	2063	tags=21%, list=13%, signal=18%	ATP6V1E2/ATP6V1G1/ATP6V1A/NOS2/CAMP
REACTOME_INTEGRIN_CELL_SURFACE_INTERACTIONS	REACTOME_INTEGRIN_CELL_SURFACE_INTERACTIONS	REACTOME_INTEGRIN_CELL_SURFACE_INTERACTIONS	67	-0.52986	-1.18952	0.179592	0.46343	0.394385	978	tags=16%, list=6%, signal=15%	RASGRP1/LAMA1/ICAM1/LAMA5/JAM2/COL4A5/COL2A1/SPP1/CDH1/RASGRP2/F11R
REACTOME_G_BETA_GAMMA_SIGNALLING_THROUGH_PI3KGAMMA	REACTOME_G_BETA_GAMMA_SIGNALLING_THROUGH_PI3KGAMMA	REACTOME_G_BETA_GAMMA_SIGNALLING_THROUGH_PI3KGAMMA	20	0.582885	1.24913	0.181818	0.464955	0.395683	1188	tags=25%, list=8%, signal=23%	GNB2/GNG13/GNB1/GNB3/GNG5
REACTOME_RESOLUTION_OF_AP_SITES_VIA_THE_MULTIPLE_NUCLEOTIDE_PATCH_REPLACEMENT_PATHWAY	REACTOME_RESOLUTION_OF_AP_SITES_VIA_THE_MULTIPLE_NUCLEOTIDE_PATCH_REPLACEMENT_PATHWAY	REACTOME_RESOLUTION_OF_AP_SITES_VIA_THE_MULTIPLE_NUCLEOTIDE_PATCH_REPLACEMENT_PATHWAY	17	0.612239	1.27859	0.182254	0.464955	0.395683	2597	tags=59%, list=17%, signal=49%	MBD4/POLD2/LIG1/MUTYH/OGG1/POLD1/SMUG1/FEN1/POLD4/APEX1
REACTOME_GASTRIN_CREB_SIGNALLING_PATHWAY_VIA_PKC_AND_MAPK	REACTOME_GASTRIN_CREB_SIGNALLING_PATHWAY_VIA_PKC_AND_MAPK	REACTOME_GASTRIN_CREB_SIGNALLING_PATHWAY_VIA_PKC_AND_MAPK	157	-0.469793	-1.16606	0.183333	0.465066	0.395778	1297	tags=11%, list=8%, signal=11%	ITPR3/GNG2/PRKCA/GNG4/AGTR1/P2RY1/PRKCH/RASGRP1/P2RY6/F2RL2/NTS/P2RY2/GPR4/CCK/NMUR1/RASGRP2/NMB/GPR68
REACTOME_FATTY_ACID_TRIACYLGLYCEROL_AND_KETONE_BODY_METABOLISM	REACTOME_FATTY_ACID_TRIACYLGLYCEROL_AND_KETONE_BODY_METABOLISM	REACTOME_FATTY_ACID_TRIACYLGLYCEROL_AND_KETONE_BODY_METABOLISM	136	-0.479946	-1.17016	0.188957	0.476639	0.405626	1562	tags=16%, list=10%, signal=15%	PLIN2/PPARA/ELOVL7/ECI1/MED30/ELOVL6/SMARCD3/ELOVL4/ACAT1/SREBF1/LPIN1/GPD1L/ME1/PPARGC1A/SREBF2/GPAT2/FDFT1/HMGCS1/ACSL3/HMGCR/TRIB3/FADS1
REACTOME_G_BETA_GAMMA_SIGNALLING_THROUGH_PLC_BETA	REACTOME_G_BETA_GAMMA_SIGNALLING_THROUGH_PLC_BETA	REACTOME_G_BETA_GAMMA_SIGNALLING_THROUGH_PLC_BETA	16	0.616688	1.26036	0.192399	0.476737	0.40571	1188	tags=38%, list=8%, signal=35%	GNB2/GNG13/GNB1/GNB3/PLCB1/GNG5
REACTOME_SIGNALING_BY_FGFR1_FUSION_MUTANTS	REACTOME_SIGNALING_BY_FGFR1_FUSION_MUTANTS	REACTOME_SIGNALING_BY_FGFR1_FUSION_MUTANTS	16	0.616067	1.25909	0.192399	0.476737	0.40571	3363	tags=56%, list=22%, signal=44%	BCR/PLCG1/CPSF6/CUX1/PIK3R1/MYO18A/STAT3/GAB2/PIK3CA
REACTOME_KERATAN_SULFATE_KERATIN_METABOLISM	REACTOME_KERATAN_SULFATE_KERATIN_METABOLISM	REACTOME_KERATAN_SULFATE_KERATIN_METABOLISM	26	-0.635258	-1.24273	0.19375	0.476737	0.40571	909	tags=23%, list=6%, signal=22%	B4GALT4/HEXB/B3GNT2/CHST6/B3GNT3/FMOD
REACTOME_PYRIMIDINE_METABOLISM	REACTOME_PYRIMIDINE_METABOLISM	REACTOME_PYRIMIDINE_METABOLISM	19	0.586475	1.24545	0.195062	0.476737	0.40571	660	tags=16%, list=4%, signal=15%	TK1/TYMS/UPP1
REACTOME_NEF_MEDIATES_DOWN_MODULATION_OF_CELL_SURFACE_RECEPTORS_BY_RECRUITING_THEM_TO_CLATHRIN_ADAPTERS	REACTOME_NEF_MEDIATES_DOWN_MODULATION_OF_CELL_SURFACE_RECEPTORS_BY_RECRUITING_THEM_TO_CLATHRIN_ADAPTERS	REACTOME_NEF_MEDIATES_DOWN_MODULATION_OF_CELL_SURFACE_RECEPTORS_BY_RECRUITING_THEM_TO_CLATHRIN_ADAPTERS	18	0.600981	1.26167	0.195704	0.476737	0.40571	2878	tags=33%, list=19%, signal=27%	AP1M1/AP1S1/AP2A1/AP1B1/CD4/PACS1
REACTOME_SYNTHESIS_OF_PA	REACTOME_SYNTHESIS_OF_PA	REACTOME_SYNTHESIS_OF_PA	19	-0.671048	-1.24598	0.19598	0.476737	0.40571	870	tags=37%, list=6%, signal=35%	GNPAT/LPCAT1/GPAM/PLA2G4A/PLA2G5/GPD1L/GPAT2
REACTOME_RESPIRATORY_ELECTRON_TRANSPORT	REACTOME_RESPIRATORY_ELECTRON_TRANSPORT	REACTOME_RESPIRATORY_ELECTRON_TRANSPORT	58	-0.541754	-1.19381	0.196429	0.476737	0.40571	2750	tags=33%, list=18%, signal=27%	NDUFB4/ETFA/NDUFB8/NDUFA8/NDUFA13/COX7C/NDUFA5/NDUFA10/NDUFC2/NDUFA1/UQCRB/CYCS/UQCRC2/NDUFS4/ETFDH/UQCRH/SDHD/COX5A/NDUFC1
REACTOME_GLYCEROPHOSPHOLIPID_BIOSYNTHESIS	REACTOME_GLYCEROPHOSPHOLIPID_BIOSYNTHESIS	REACTOME_GLYCEROPHOSPHOLIPID_BIOSYNTHESIS	67	-0.524421	-1.17731	0.201361	0.483669	0.411609	2064	tags=27%, list=13%, signal=23%	GPAM/HADHB/CHKA/CHPT1/PLA2G3/PLD6/MBOAT1/PLA2G4A/SLC44A3/PLA2G5/SLC44A1/LPIN1/GPD1L/LPGAT1/GPAT2/PLA2G4C/PNPLA3/PLBD1
REACTOME_POST_CHAPERONIN_TUBULIN_FOLDING_PATHWAY	REACTOME_POST_CHAPERONIN_TUBULIN_FOLDING_PATHWAY	REACTOME_POST_CHAPERONIN_TUBULIN_FOLDING_PATHWAY	17	0.601336	1.25582	0.201439	0.483669	0.411609	1627	tags=35%, list=11%, signal=32%	TUBA1A/TUBB4B/TUBA3C/TUBA1C/TBCC/TBCB
REACTOME_DESTABILIZATION_OF_MRNA_BY_BRF1	REACTOME_DESTABILIZATION_OF_MRNA_BY_BRF1	REACTOME_DESTABILIZATION_OF_MRNA_BY_BRF1	15	0.619835	1.2444	0.205607	0.489042	0.416182	1100	tags=20%, list=7%, signal=19%	MAPKAPK2/ZFP36L1/EXOSC6
REACTOME_NEURONAL_SYSTEM	REACTOME_NEURONAL_SYSTEM	REACTOME_NEURONAL_SYSTEM	215	-0.447537	-1.14691	0.20678	0.489042	0.416182	2025	tags=19%, list=13%, signal=16%	GRIA1/KCND2/RPS6KA1/KCNB1/KCNN4/KCNA1/GNG7/STX7/CALM2/CALM1/CHRNA5/KCNA4/GNB5/ADCY9/GLS/SLC17A7/GRIA3/GNG2/GABRA2/PRKCA/GNG4/GNAI1/SLC1A1/KCNG3/EPB41L1/ALDH2/GLS2/KCNH2/KCNA2/ADCY7/KCNJ8/ALDH5A1/KCNC1/SYT1/KCNG2/KCNJ12/KCNC3/DLG3/KCNS3/KCNQ1
REACTOME_RESPIRATORY_ELECTRON_TRANSPORT_ATP_SYNTHESIS_BY_CHEMIOSMOTIC_COUPLING_AND_HEAT_PRODUCTION_BY_UNCOUPLING_PROTEINS_	REACTOME_RESPIRATORY_ELECTRON_TRANSPORT_ATP_SYNTHESIS_BY_CHEMIOSMOTIC_COUPLING_AND_HEAT_PRODUCTION_BY_UNCOUPLING_PROTEINS_	REACTOME_RESPIRATORY_ELECTRON_TRANSPORT_ATP_SYNTHESIS_BY_CHEMIOSMOTIC_COUPLING_AND_HEAT_PRODUCTION_BY_UNCOUPLING_PROTEINS_	61	-0.534691	-1.18438	0.206944	0.489042	0.416182	2750	tags=31%, list=18%, signal=26%	NDUFB4/ETFA/NDUFB8/NDUFA8/NDUFA13/COX7C/NDUFA5/NDUFA10/NDUFC2/NDUFA1/UQCRB/CYCS/UQCRC2/NDUFS4/ETFDH/UQCRH/SDHD/COX5A/NDUFC1
REACTOME_INSULIN_SYNTHESIS_AND_PROCESSING	REACTOME_INSULIN_SYNTHESIS_AND_PROCESSING	REACTOME_INSULIN_SYNTHESIS_AND_PROCESSING	17	-0.684161	-1.24476	0.217094	0.507757	0.432108	1225	tags=24%, list=8%, signal=22%	EXOC2/MYO5A/RAB27A/EXOC6
REACTOME_METABOLISM_OF_NON_CODING_RNA	REACTOME_METABOLISM_OF_NON_CODING_RNA	REACTOME_METABOLISM_OF_NON_CODING_RNA	39	0.467079	1.14452	0.217125	0.507757	0.432108	2986	tags=38%, list=20%, signal=31%	AAAS/GEMIN4/SNRPE/SNRPB/PRMT5/NUP188/GEMIN7/NUP43/NUP88/WDR77/GEMIN5/NUP85/NUP214/NUP155/NUP50
REACTOME_EXTRACELLULAR_MATRIX_ORGANIZATION	REACTOME_EXTRACELLULAR_MATRIX_ORGANIZATION	REACTOME_EXTRACELLULAR_MATRIX_ORGANIZATION	72	0.421045	1.13109	0.219608	0.510901	0.434784	1065	tags=18%, list=7%, signal=17%	MMP14/ADAMTS14/COL8A1/P4HB/COL3A1/COL4A2/COL5A1/COL1A2/BMP1/COL4A1/COL11A2/PLOD3/TIMP1
REACTOME_INTERFERON_SIGNALING	REACTOME_INTERFERON_SIGNALING	REACTOME_INTERFERON_SIGNALING	127	-0.474059	-1.14683	0.221535	0.512401	0.436061	1613	tags=20%, list=11%, signal=18%	PSMB8/STAT1/GBP4/OAS1/OASL/PPM1B/GBP2/TPR/EIF4A2/GBP6/HLA-DRB1/CIITA/ICAM1/HLA-DQA1/HLA-DRB5/HLA-DPA1/MX1/HLA-DPB1/HERC5/MX2/HLA-DQA2/GBP5/MT2A/IFIT1/ISG20
REACTOME_NCAM1_INTERACTIONS	REACTOME_NCAM1_INTERACTIONS	REACTOME_NCAM1_INTERACTIONS	29	-0.607303	-1.21077	0.224111	0.512401	0.436061	487	tags=21%, list=3%, signal=20%	CNTN2/COL4A5/COL2A1/CACNA1G/NRTN/COL9A3
REACTOME_KERATAN_SULFATE_BIOSYNTHESIS	REACTOME_KERATAN_SULFATE_BIOSYNTHESIS	REACTOME_KERATAN_SULFATE_BIOSYNTHESIS	23	-0.632027	-1.2216	0.224138	0.512401	0.436061	810	tags=22%, list=5%, signal=21%	B4GALT4/B3GNT2/CHST6/B3GNT3/FMOD
REACTOME_IMMUNOREGULATORY_INTERACTIONS_BETWEEN_A_LYMPHOID_AND_A_NON_LYMPHOID_CELL	REACTOME_IMMUNOREGULATORY_INTERACTIONS_BETWEEN_A_LYMPHOID_AND_A_NON_LYMPHOID_CELL	REACTOME_IMMUNOREGULATORY_INTERACTIONS_BETWEEN_A_LYMPHOID_AND_A_NON_LYMPHOID_CELL	46	-0.561446	-1.19294	0.224818	0.512401	0.436061	1046	tags=11%, list=7%, signal=10%	ITGB7/CXADR/ICAM1/KLRC1/CDH1
REACTOME_ERK_MAPK_TARGETS	REACTOME_ERK_MAPK_TARGETS	REACTOME_ERK_MAPK_TARGETS	18	0.578704	1.21491	0.22673	0.514151	0.43755	2394	tags=39%, list=16%, signal=33%	PPP2R1A/DUSP4/MEF2C/MAPK3/ELK1/MAPK7/PPP2R5D
REACTOME_P53_DEPENDENT_G1_DNA_DAMAGE_RESPONSE	REACTOME_P53_DEPENDENT_G1_DNA_DAMAGE_RESPONSE	REACTOME_P53_DEPENDENT_G1_DNA_DAMAGE_RESPONSE	48	0.450973	1.14302	0.228758	0.516143	0.439245	3094	tags=27%, list=20%, signal=22%	PSMD3/PSMC4/PSMC3/CDKN1A/CCNE1/TP53/PSMD13/PSME2/CDK2/PSMD11/PSMF1/PSMD2/PSMA7
REACTOME_G_ALPHA1213_SIGNALLING_EVENTS	REACTOME_G_ALPHA1213_SIGNALLING_EVENTS	REACTOME_G_ALPHA1213_SIGNALLING_EVENTS	63	0.420984	1.12153	0.231618	0.517664	0.440539	746	tags=16%, list=5%, signal=15%	PLEKHG2/GNB2/PLXNB1/GNG13/RHOC/TRIO/GNB1/ARHGEF2/ARHGEF17/GNB3
REACTOME_FORMATION_OF_TUBULIN_FOLDING_INTERMEDIATES_BY_CCT_TRIC	REACTOME_FORMATION_OF_TUBULIN_FOLDING_INTERMEDIATES_BY_CCT_TRIC	REACTOME_FORMATION_OF_TUBULIN_FOLDING_INTERMEDIATES_BY_CCT_TRIC	21	0.542199	1.18644	0.231738	0.517664	0.440539	2308	tags=29%, list=15%, signal=24%	TUBA1A/TUBB4B/TUBA3C/TUBA1C/CCT3/TUBA3D
REACTOME_PLATELET_AGGREGATION_PLUG_FORMATION	REACTOME_PLATELET_AGGREGATION_PLUG_FORMATION	REACTOME_PLATELET_AGGREGATION_PLUG_FORMATION	31	-0.596331	-1.20202	0.233129	0.518192	0.440989	76	tags=10%, list=0%, signal=10%	RASGRP1/ADRA2B/RASGRP2
REACTOME_POST_TRANSLATIONAL_PROTEIN_MODIFICATION	REACTOME_POST_TRANSLATIONAL_PROTEIN_MODIFICATION	REACTOME_POST_TRANSLATIONAL_PROTEIN_MODIFICATION	150	0.35958	1.07897	0.235632	0.51939	0.442008	2198	tags=27%, list=14%, signal=24%	MAN1B1/EIF5A/ST3GAL1/GPAA1/PIGT/MGAT1/PIGQ/GANAB/GGCX/SUMF2/ST3GAL2/PRKCSH/ALG3/STT3A/PMM2/PIGC/MAN1A2/GMPPB/PREB/MLEC/PIGG/GALNT2/B3GNT9/B4GALT2/B4GALT3/DOHH/PIGS/VKORC1/B3GNT8/DPM2/ALG12/MCFD2/GMPPA/PIGL/FURIN/DOLPP1/ALG5/SEC31A/DPAGT1/DPM3/ALG8
REACTOME_DESTABILIZATION_OF_MRNA_BY_TRISTETRAPROLIN_TTP	REACTOME_DESTABILIZATION_OF_MRNA_BY_TRISTETRAPROLIN_TTP	REACTOME_DESTABILIZATION_OF_MRNA_BY_TRISTETRAPROLIN_TTP	15	0.596551	1.19765	0.235981	0.51939	0.442008	1100	tags=20%, list=7%, signal=19%	MAPKAPK2/ZFP36/EXOSC6
REACTOME_NUCLEOTIDE_BINDING_DOMAIN_LEUCINE_RICH_REPEAT_CONTAINING_RECEPTOR_NLR_SIGNALING_PATHWAYS	REACTOME_NUCLEOTIDE_BINDING_DOMAIN_LEUCINE_RICH_REPEAT_CONTAINING_RECEPTOR_NLR_SIGNALING_PATHWAYS	REACTOME_NUCLEOTIDE_BINDING_DOMAIN_LEUCINE_RICH_REPEAT_CONTAINING_RECEPTOR_NLR_SIGNALING_PATHWAYS	37	-0.574996	-1.17999	0.239583	0.522529	0.44468	1499	tags=19%, list=10%, signal=17%	TXN/PYCARD/MAP2K6/CASP1/CASP4/NOD2/BIRC3
REACTOME_PPARA_ACTIVATES_GENE_EXPRESSION	REACTOME_PPARA_ACTIVATES_GENE_EXPRESSION	REACTOME_PPARA_ACTIVATES_GENE_EXPRESSION	88	-0.496492	-1.14475	0.239735	0.522529	0.44468	843	tags=11%, list=6%, signal=11%	SMARCD3/SREBF1/ME1/PPARGC1A/SREBF2/FDFT1/HMGCS1/HMGCR/TRIB3/FADS1
REACTOME_PROCESSING_OF_CAPPED_INTRONLESS_PRE_MRNA	REACTOME_PROCESSING_OF_CAPPED_INTRONLESS_PRE_MRNA	REACTOME_PROCESSING_OF_CAPPED_INTRONLESS_PRE_MRNA	19	0.55563	1.17995	0.241975	0.524864	0.446667	3142	tags=37%, list=21%, signal=29%	CPSF1/SNRPE/SNRPB/PAPOLA/PABPN1/CPSF3/CSTF3
REACTOME_A_TETRASACCHARIDE_LINKER_SEQUENCE_IS_REQUIRED_FOR_GAG_SYNTHESIS	REACTOME_A_TETRASACCHARIDE_LINKER_SEQUENCE_IS_REQUIRED_FOR_GAG_SYNTHESIS	REACTOME_A_TETRASACCHARIDE_LINKER_SEQUENCE_IS_REQUIRED_FOR_GAG_SYNTHESIS	18	0.567042	1.19042	0.243437	0.525496	0.447204	1426	tags=39%, list=9%, signal=35%	VCAN/GPC4/GPC2/GPC1/B4GALT7/CSPG4/SDC3
REACTOME_NOD1_2_SIGNALING_PATHWAY	REACTOME_NOD1_2_SIGNALING_PATHWAY	REACTOME_NOD1_2_SIGNALING_PATHWAY	24	-0.614776	-1.18737	0.246855	0.528479	0.449743	1018	tags=21%, list=7%, signal=19%	MAP2K6/CASP1/CASP4/NOD2/BIRC3
REACTOME_GRB2_EVENTS_IN_ERBB2_SIGNALING	REACTOME_GRB2_EVENTS_IN_ERBB2_SIGNALING	REACTOME_GRB2_EVENTS_IN_ERBB2_SIGNALING	22	-0.628709	-1.19182	0.247173	0.528479	0.449743	1267	tags=23%, list=8%, signal=21%	ERBB2/EGF/ERBB4/BTC/NRG2
REACTOME_PRE_NOTCH_TRANSCRIPTION_AND_TRANSLATION	REACTOME_PRE_NOTCH_TRANSCRIPTION_AND_TRANSLATION	REACTOME_PRE_NOTCH_TRANSCRIPTION_AND_TRANSLATION	18	0.559826	1.17527	0.250597	0.53326	0.453812	2141	tags=33%, list=14%, signal=29%	KAT2A/RBPJ/MOV10/TP53/NOTCH4/E2F1
REACTOME_SIGNALING_BY_PDGF	REACTOME_SIGNALING_BY_PDGF	REACTOME_SIGNALING_BY_PDGF	100	-0.480864	-1.13137	0.255181	0.540455	0.459935	1708	tags=18%, list=11%, signal=16%	CALM2/CALM1/STAT1/ADCY9/ITPR3/THBS4/PRKCA/NCK1/PDE1A/ADCY7/PRKAR2B/COL4A5/PDGFRB/COL2A1/SPP1/PDGFD/TRIB3/COL9A3
REACTOME_PEPTIDE_LIGAND_BINDING_RECEPTORS	REACTOME_PEPTIDE_LIGAND_BINDING_RECEPTORS	REACTOME_PEPTIDE_LIGAND_BINDING_RECEPTORS	142	-0.455524	-1.11987	0.257869	0.541686	0.460982	1002	tags=9%, list=7%, signal=9%	AGTR1/NPY5R/CXCL2/CXCL11/HEBP1/F2RL2/NTS/CXCL1/CCK/GAL/NMUR1/NMB/NPY1R
REACTOME_EFFECTS_OF_PIP2_HYDROLYSIS	REACTOME_EFFECTS_OF_PIP2_HYDROLYSIS	REACTOME_EFFECTS_OF_PIP2_HYDROLYSIS	16	-0.666626	-1.19939	0.258176	0.541686	0.460982	2054	tags=38%, list=13%, signal=32%	DGKD/PRKCQ/ITPR3/PRKCH/RASGRP1/RASGRP2
REACTOME_MAP_KINASE_ACTIVATION_IN_TLR_CASCADE	REACTOME_MAP_KINASE_ACTIVATION_IN_TLR_CASCADE	REACTOME_MAP_KINASE_ACTIVATION_IN_TLR_CASCADE	42	0.443818	1.10722	0.261261	0.543782	0.462766	3298	tags=43%, list=22%, signal=34%	MAPKAPK2/FOS/IKBKG/PPP2R1A/DUSP4/IRAK1/MEF2C/MAPK3/ELK1/MAPK7/MAP2K2/PPP2R5D/TAB1/DUSP6/MAP3K7/TRAF6/ATF2/NOD1
REACTOME_FORMATION_OF_TRANSCRIPTION_COUPLED_NER_TC_NER_REPAIR_COMPLEX	REACTOME_FORMATION_OF_TRANSCRIPTION_COUPLED_NER_TC_NER_REPAIR_COMPLEX	REACTOME_FORMATION_OF_TRANSCRIPTION_COUPLED_NER_TC_NER_REPAIR_COMPLEX	22	0.522617	1.15186	0.263708	0.543782	0.462766	3191	tags=45%, list=21%, signal=36%	POLR2I/POLR2C/POLR2J/POLR2F/ERCC2/GTF2H4/POLR2D/POLR2L/XAB2/ERCC5
REACTOME_TRANSFERRIN_ENDOCYTOSIS_AND_RECYCLING	REACTOME_TRANSFERRIN_ENDOCYTOSIS_AND_RECYCLING	REACTOME_TRANSFERRIN_ENDOCYTOSIS_AND_RECYCLING	22	0.521515	1.14943	0.263708	0.543782	0.462766	1387	tags=23%, list=9%, signal=21%	TFRC/MCOLN1/ATP6V0B/ATP6V0D1/ATP6V0D2
REACTOME_MITOCHONDRIAL_TRNA_AMINOACYLATION	REACTOME_MITOCHONDRIAL_TRNA_AMINOACYLATION	REACTOME_MITOCHONDRIAL_TRNA_AMINOACYLATION	15	0.583026	1.1705	0.264019	0.543782	0.462766	3725	tags=47%, list=24%, signal=35%	TARS2/SARS2/AARS2/VARS2/PARS2/HARS2/LARS2
REACTOME_INTRINSIC_PATHWAY_FOR_APOPTOSIS	REACTOME_INTRINSIC_PATHWAY_FOR_APOPTOSIS	REACTOME_INTRINSIC_PATHWAY_FOR_APOPTOSIS	25	0.504467	1.12983	0.26776	0.548968	0.46718	2141	tags=24%, list=14%, signal=21%	BMF/CASP3/BCL2L11/TP53/DIABLO/E2F1
REACTOME_TRANSPORT_OF_MATURE_MRNA_DERIVED_FROM_AN_INTRONLESS_TRANSCRIPT	REACTOME_TRANSPORT_OF_MATURE_MRNA_DERIVED_FROM_AN_INTRONLESS_TRANSCRIPT	REACTOME_TRANSPORT_OF_MATURE_MRNA_DERIVED_FROM_AN_INTRONLESS_TRANSCRIPT	26	0.496665	1.12025	0.270718	0.550809	0.468747	3049	tags=42%, list=20%, signal=34%	NXF1/CPSF1/AAAS/NUP188/NUP43/NUP88/NUP85/NUP214/NUP155/NUP50/CPSF3
REACTOME_G_ALPHA_Z_SIGNALLING_EVENTS	REACTOME_G_ALPHA_Z_SIGNALLING_EVENTS	REACTOME_G_ALPHA_Z_SIGNALLING_EVENTS	39	-0.552557	-1.14666	0.271111	0.550809	0.468747	1459	tags=33%, list=10%, signal=30%	PRKCQ/GNG7/GNB5/ADCY9/RGS20/GNG2/PRKCA/GNG4/GNAI1/PRKCH/ADCY7/ADRA2B/GNAZ
REACTOME_TRANSPORT_OF_INORGANIC_CATIONS_ANIONS_AND_AMINO_ACIDS_OLIGOPEPTIDES	REACTOME_TRANSPORT_OF_INORGANIC_CATIONS_ANIONS_AND_AMINO_ACIDS_OLIGOPEPTIDES	REACTOME_TRANSPORT_OF_INORGANIC_CATIONS_ANIONS_AND_AMINO_ACIDS_OLIGOPEPTIDES	77	-0.487063	-1.11497	0.27321	0.552572	0.470247	2324	tags=19%, list=15%, signal=17%	SLC7A8/SLC43A2/SLC20A1/SLC24A4/SLC9A6/SLC20A2/SLC26A4/SLC17A7/SLC6A6/SLC1A1/SLC7A1/SLC15A2/SLC8A1/SLC4A4/SLC9A9
REACTOME_RNA_POL_III_CHAIN_ELONGATION	REACTOME_RNA_POL_III_CHAIN_ELONGATION	REACTOME_RNA_POL_III_CHAIN_ELONGATION	15	0.574969	1.15432	0.275701	0.555111	0.472407	4003	tags=67%, list=26%, signal=49%	POLR3D/POLR3C/POLR3H/POLR2F/POLR2L/LZTS1/POLR3K/POLR3B/POLR2H/POLR3F
REACTOME_CTLA4_INHIBITORY_SIGNALING	REACTOME_CTLA4_INHIBITORY_SIGNALING	REACTOME_CTLA4_INHIBITORY_SIGNALING	18	0.549426	1.15344	0.279236	0.558956	0.47568	2611	tags=28%, list=17%, signal=23%	PPP2R1A/FYN/PPP2R5B/PPP2R5D/PPP2R5A
REACTOME_RAP1_SIGNALLING	REACTOME_RAP1_SIGNALLING	REACTOME_RAP1_SIGNALLING	15	-0.656505	-1.17548	0.280488	0.558956	0.47568	978	tags=13%, list=6%, signal=12%	RASGRP1/RASGRP2
REACTOME_NRAGE_SIGNALS_DEATH_THROUGH_JNK	REACTOME_NRAGE_SIGNALS_DEATH_THROUGH_JNK	REACTOME_NRAGE_SIGNALS_DEATH_THROUGH_JNK	39	0.444246	1.08857	0.281346	0.558956	0.47568	1125	tags=18%, list=7%, signal=17%	PLEKHG2/TRIO/ARHGEF2/ARHGEF17/MAGED1/AATF/BCL2L11
REACTOME_HS_GAG_DEGRADATION	REACTOME_HS_GAG_DEGRADATION	REACTOME_HS_GAG_DEGRADATION	16	0.566346	1.15747	0.28266	0.559095	0.475797	250	tags=19%, list=2%, signal=18%	GPC4/GPC2/GPC1
REACTOME_FANCONI_ANEMIA_PATHWAY	REACTOME_FANCONI_ANEMIA_PATHWAY	REACTOME_FANCONI_ANEMIA_PATHWAY	19	0.532489	1.13081	0.291358	0.572963	0.4876	1351	tags=21%, list=9%, signal=19%	FANCA/FANCG/UBE2T/BRCA1
REACTOME_RNA_POL_III_TRANSCRIPTION_TERMINATION	REACTOME_RNA_POL_III_TRANSCRIPTION_TERMINATION	REACTOME_RNA_POL_III_TRANSCRIPTION_TERMINATION	17	0.540992	1.1298	0.292566	0.572963	0.4876	4003	tags=59%, list=26%, signal=43%	POLR3D/POLR3C/POLR3H/POLR2F/POLR2L/LZTS1/POLR3K/POLR3B/POLR2H/POLR3F
REACTOME_OPIOID_SIGNALLING	REACTOME_OPIOID_SIGNALLING	REACTOME_OPIOID_SIGNALLING	63	-0.497805	-1.11164	0.294521	0.572963	0.4876	1785	tags=25%, list=12%, signal=23%	GNG7/CALM2/CALM1/GNB5/ADCY9/ITPR3/GNG2/PRKCA/GNG4/GNAI1/PDE1A/PLA2G4A/ADCY7/PRKAR2B/PDE4B/GNAZ
REACTOME_CHROMOSOME_MAINTENANCE	REACTOME_CHROMOSOME_MAINTENANCE	REACTOME_CHROMOSOME_MAINTENANCE	65	0.408537	1.09204	0.294776	0.572963	0.4876	3186	tags=42%, list=21%, signal=33%	LMNB1/POLD2/RUVBL2/SUN2/LIG1/RBBP4/BRCA1/POLA2/POLD1/DKC1/SMC1A/CENPK/FEN1/LMNA/CENPN/RFC4/CENPO/OIP5/POLD4/UBE2I/POLE2/WRAP53/RFC3/RFC5/CENPH/RFC2/MIS18BP1
REACTOME_ASPARAGINE_N_LINKED_GLYCOSYLATION	REACTOME_ASPARAGINE_N_LINKED_GLYCOSYLATION	REACTOME_ASPARAGINE_N_LINKED_GLYCOSYLATION	69	0.405588	1.08616	0.298113	0.576952	0.490994	2198	tags=33%, list=14%, signal=29%	MAN1B1/MGAT1/GANAB/PRKCSH/ALG3/STT3A/PMM2/MAN1A2/GMPPB/PREB/MLEC/B4GALT2/B4GALT3/DPM2/ALG12/MCFD2/GMPPA/DOLPP1/ALG5/SEC31A/DPAGT1/DPM3/ALG8
REACTOME_THROMBOXANE_SIGNALLING_THROUGH_TP_RECEPTOR	REACTOME_THROMBOXANE_SIGNALLING_THROUGH_TP_RECEPTOR	REACTOME_THROMBOXANE_SIGNALLING_THROUGH_TP_RECEPTOR	20	0.524275	1.12353	0.300505	0.579085	0.492809	1188	tags=25%, list=8%, signal=23%	GNB2/GNG13/GNB1/GNB3/GNG5
REACTOME_RNA_POL_II_TRANSCRIPTION_PRE_INITIATION_AND_PROMOTER_OPENING	REACTOME_RNA_POL_II_TRANSCRIPTION_PRE_INITIATION_AND_PROMOTER_OPENING	REACTOME_RNA_POL_II_TRANSCRIPTION_PRE_INITIATION_AND_PROMOTER_OPENING	32	0.464945	1.09679	0.302326	0.580103	0.493676	3369	tags=38%, list=22%, signal=29%	POLR2I/POLR2C/POLR2J/GTF2F1/POLR2F/ERCC2/TBP/GTF2H4/POLR2D/POLR2L/TAF1/TAF5
REACTOME_PKA_MEDIATED_PHOSPHORYLATION_OF_CREB	REACTOME_PKA_MEDIATED_PHOSPHORYLATION_OF_CREB	REACTOME_PKA_MEDIATED_PHOSPHORYLATION_OF_CREB	17	-0.635337	-1.15593	0.304274	0.580514	0.494025	1452	tags=18%, list=9%, signal=16%	ADCY9/ADCY7/PRKAR2B
REACTOME_PHOSPHOLIPID_METABOLISM	REACTOME_PHOSPHOLIPID_METABOLISM	REACTOME_PHOSPHOLIPID_METABOLISM	155	-0.44026	-1.09145	0.305125	0.580514	0.494025	2064	tags=23%, list=13%, signal=20%	GPAM/HADHB/CHKA/ARSG/CHPT1/SGPP1/ARSK/GM2A/PLA2G3/OCRL/MTM1/FIG4/MTMR1/PLD6/PIK3CD/KDSR/MTMR4/SGMS1/MBOAT1/PIK3C2B/HEXB/PLA2G4A/GBA3/SLC44A3/PLA2G5/SLC44A1/GAL3ST1/LPIN1/GPD1L/LPGAT1/GPAT2/PLA2G4C/SMPD3/PNPLA3/ARSI/PLBD1
REACTOME_SYNTHESIS_OF_GLYCOSYLPHOSPHATIDYLINOSITOL_GPI	REACTOME_SYNTHESIS_OF_GLYCOSYLPHOSPHATIDYLINOSITOL_GPI	REACTOME_SYNTHESIS_OF_GLYCOSYLPHOSPHATIDYLINOSITOL_GPI	15	0.561093	1.12647	0.308411	0.582878	0.496037	2801	tags=47%, list=18%, signal=38%	PIGQ/PIGC/PIGG/DPM2/PIGL/PIGA/PIGO
REACTOME_AUTODEGRADATION_OF_CDH1_BY_CDH1_APC_C	REACTOME_AUTODEGRADATION_OF_CDH1_BY_CDH1_APC_C	REACTOME_AUTODEGRADATION_OF_CDH1_BY_CDH1_APC_C	53	0.420932	1.07607	0.309278	0.582878	0.496037	3094	tags=26%, list=20%, signal=21%	UBE2C/PSMD3/PSMC4/PSMC3/ANAPC5/PSMD13/UBE2E1/PSME2/ANAPC2/CDC23/PSMD11/PSMF1/PSMD2/PSMA7
REACTOME_APC_C_CDC20_MEDIATED_DEGRADATION_OF_CYCLIN_B	REACTOME_APC_C_CDC20_MEDIATED_DEGRADATION_OF_CYCLIN_B	REACTOME_APC_C_CDC20_MEDIATED_DEGRADATION_OF_CYCLIN_B	18	0.530618	1.11396	0.310263	0.582878	0.496037	2677	tags=33%, list=18%, signal=28%	UBE2C/CCNB1/ANAPC5/UBE2E1/ANAPC2/CDC23
REACTOME_PHOSPHORYLATION_OF_THE_APC_C	REACTOME_PHOSPHORYLATION_OF_THE_APC_C	REACTOME_PHOSPHORYLATION_OF_THE_APC_C	16	0.547825	1.11962	0.313539	0.58658	0.499187	2677	tags=38%, list=18%, signal=31%	UBE2C/CCNB1/ANAPC5/UBE2E1/ANAPC2/CDC23
REACTOME_HEPARAN_SULFATE_HEPARIN_HS_GAG_METABOLISM	REACTOME_HEPARAN_SULFATE_HEPARIN_HS_GAG_METABOLISM	REACTOME_HEPARAN_SULFATE_HEPARIN_HS_GAG_METABOLISM	41	0.430548	1.06817	0.322388	0.600632	0.511146	1491	tags=22%, list=10%, signal=20%	VCAN/GPC4/GPC2/GPC1/B4GALT7/HS3ST3A1/CSPG4/SDC3/NDST2
REACTOME_TRAF6_MEDIATED_INDUCTION_OF_NFKB_AND_MAP_KINASES_UPON_TLR7_8_OR_9_ACTIVATION	REACTOME_TRAF6_MEDIATED_INDUCTION_OF_NFKB_AND_MAP_KINASES_UPON_TLR7_8_OR_9_ACTIVATION	REACTOME_TRAF6_MEDIATED_INDUCTION_OF_NFKB_AND_MAP_KINASES_UPON_TLR7_8_OR_9_ACTIVATION	60	0.407685	1.07447	0.323843	0.60085	0.511332	1837	tags=23%, list=12%, signal=21%	MAPKAPK2/AGER/FOS/IKBKG/PPP2R1A/DUSP4/IRAK1/RELA/MEF2C/MAPK3/MYD88/ELK1/NFKBIB/MAPK7
REACTOME_ACTIVATION_OF_KAINATE_RECEPTORS_UPON_GLUTAMATE_BINDING	REACTOME_ACTIVATION_OF_KAINATE_RECEPTORS_UPON_GLUTAMATE_BINDING	REACTOME_ACTIVATION_OF_KAINATE_RECEPTORS_UPON_GLUTAMATE_BINDING	27	0.474257	1.07914	0.32687	0.602573	0.512798	1597	tags=33%, list=10%, signal=30%	GNB2/GNG13/GNB1/GNB3/NCALD/PLCB1/GNG5/DLG1/CALM3
REACTOME_INHIBITION_OF_INSULIN_SECRETION_BY_ADRENALINE_NORADRENALINE	REACTOME_INHIBITION_OF_INSULIN_SECRETION_BY_ADRENALINE_NORADRENALINE	REACTOME_INHIBITION_OF_INSULIN_SECRETION_BY_ADRENALINE_NORADRENALINE	21	0.49939	1.09276	0.327456	0.602573	0.512798	1188	tags=24%, list=8%, signal=22%	GNB2/GNG13/GNB1/GNB3/GNG5
REACTOME_DAG_AND_IP3_SIGNALING	REACTOME_DAG_AND_IP3_SIGNALING	REACTOME_DAG_AND_IP3_SIGNALING	29	-0.5593	-1.11506	0.330757	0.606163	0.515854	1708	tags=31%, list=11%, signal=28%	CAMK4/CALM2/CALM1/ADCY9/ITPR3/PRKCA/PDE1A/ADCY7/PRKAR2B
REACTOME_SIGNALING_BY_BMP	REACTOME_SIGNALING_BY_BMP	REACTOME_SIGNALING_BY_BMP	16	0.539921	1.10346	0.332542	0.606956	0.516528	491	tags=12%, list=3%, signal=12%	GREM2/SMAD7
REACTOME_ADP_SIGNALLING_THROUGH_P2RY12	REACTOME_ADP_SIGNALLING_THROUGH_P2RY12	REACTOME_ADP_SIGNALLING_THROUGH_P2RY12	17	0.522279	1.09072	0.345324	0.626441	0.53311	1188	tags=29%, list=8%, signal=27%	GNB2/GNG13/GNB1/GNB3/GNG5
REACTOME_INSULIN_RECEPTOR_SIGNALLING_CASCADE	REACTOME_INSULIN_RECEPTOR_SIGNALLING_CASCADE	REACTOME_INSULIN_RECEPTOR_SIGNALLING_CASCADE	68	0.393601	1.05065	0.346008	0.626441	0.53311	2273	tags=22%, list=15%, signal=19%	FGFR2/IRS1/EIF4G1/TSC2/FGFR1/RPTOR/SHC1/MAPK3/HRAS/PRKAG1/PIK3R1/RAF1/NRAS/MAP2K2/STRADA
REACTOME_CD28_DEPENDENT_PI3K_AKT_SIGNALING	REACTOME_CD28_DEPENDENT_PI3K_AKT_SIGNALING	REACTOME_CD28_DEPENDENT_PI3K_AKT_SIGNALING	16	-0.623937	-1.12258	0.351119	0.627639	0.53413	117	tags=12%, list=1%, signal=12%	THEM4/TRIB3
REACTOME_TIE2_SIGNALING	REACTOME_TIE2_SIGNALING	REACTOME_TIE2_SIGNALING	16	0.531706	1.08667	0.351544	0.627639	0.53413	2077	tags=38%, list=14%, signal=32%	GRB14/ANGPT2/SHC1/HRAS/PIK3R1/NRAS
REACTOME_SIGNALLING_BY_NGF	REACTOME_SIGNALLING_BY_NGF	REACTOME_SIGNALLING_BY_NGF	178	0.337931	1.03407	0.352941	0.627639	0.53413	2505	tags=27%, list=16%, signal=23%	PLEKHG2/MAPKAPK2/PPP2R1A/IRS1/ADAM17/TSC2/DUSP4/TRIO/CASP3/ARHGEF2/PLCG1/ARHGEF17/PSENEN/IRAK1/ARHGDIA/RELA/FOXO3/MAGED1/AATF/AP2A1/MEF2C/RALA/BCL2L11/SHC1/MAPK3/PRKACA/CDKN1A/DNM2/HRAS/YWHAE/MYD88/ELK1/CALM3/MAPK7/FURIN/PIK3R1/RAF1/NRAS/RAPGEF1/MAP2K2/DNAL4/ARHGEF1/PPP2R5D/PRDM4/NTRK1/IKBKB/MAP2K5/SMPD2
REACTOME_SIGNALING_BY_INSULIN_RECEPTOR	REACTOME_SIGNALING_BY_INSULIN_RECEPTOR	REACTOME_SIGNALING_BY_INSULIN_RECEPTOR	86	0.381973	1.05924	0.353175	0.627639	0.53413	2273	tags=21%, list=15%, signal=18%	FGFR2/IRS1/EIF4G1/TSC2/FGFR1/RPTOR/ATP6V0B/ATP6V0D1/SHC1/MAPK3/ATP6V0D2/HRAS/PRKAG1/PIK3R1/RAF1/NRAS/MAP2K2/STRADA
REACTOME_N_GLYCAN_ANTENNAE_ELONGATION_IN_THE_MEDIAL_TRANS_GOLGI	REACTOME_N_GLYCAN_ANTENNAE_ELONGATION_IN_THE_MEDIAL_TRANS_GOLGI	REACTOME_N_GLYCAN_ANTENNAE_ELONGATION_IN_THE_MEDIAL_TRANS_GOLGI	15	-0.622402	-1.11441	0.353659	0.627639	0.53413	2024	tags=33%, list=13%, signal=29%	B4GALT6/B4GALT4/MGAT4A/MGAT3/ST8SIA3
REACTOME_SIGNALING_BY_ERBB2	REACTOME_SIGNALING_BY_ERBB2	REACTOME_SIGNALING_BY_ERBB2	86	-0.461687	-1.06256	0.358667	0.63288	0.53859	1708	tags=17%, list=11%, signal=16%	CALM2/CALM1/ADCY9/ITPR3/ERBB2/PRKCA/PDE1A/HSP90AA1/EGF/ADCY7/ERBB4/BTC/PRKAR2B/NRG2/TRIB3
REACTOME_TRIF_MEDIATED_TLR3_SIGNALING	REACTOME_TRIF_MEDIATED_TLR3_SIGNALING	REACTOME_TRIF_MEDIATED_TLR3_SIGNALING	60	0.399496	1.05289	0.359431	0.63288	0.53859	3167	tags=38%, list=21%, signal=31%	MAPKAPK2/AGER/FOS/IKBKG/PPP2R1A/DUSP4/IRAK1/RELA/MEF2C/MAPK3/IRF3/ELK1/NFKBIB/MAPK7/MAP2K2/PPP2R5D/IKBKB/IKBKE/TAB1/DUSP6/MAP3K7/TRAF6/ATF2
REACTOME_AXON_GUIDANCE	REACTOME_AXON_GUIDANCE	REACTOME_AXON_GUIDANCE	193	0.329509	1.02271	0.366906	0.64352	0.547644	1618	tags=20%, list=11%, signal=18%	SPTBN5/NRP1/DPYSL4/COL3A1/LIMK1/CFL1/CRMP1/GPC1/COL4A2/COL5A1/PLXNB1/COL1A2/RHOC/PFN1/TLN1/PIP5K1C/TRIO/COL4A1/PLCG1/UNC5B/FGFR1/FYN/ITGB3/ITGA9/STIP1/MYH9/AP2A1/ABLIM3/MAPK3/ITGAV/ITGA5/DNM2/HRAS/CSNK2B/LAMB1/ITGB1/DLG1/NTN4/COL6A2
REACTOME_GPVI_MEDIATED_ACTIVATION_CASCADE	REACTOME_GPVI_MEDIATED_ACTIVATION_CASCADE	REACTOME_GPVI_MEDIATED_ACTIVATION_CASCADE	23	-0.555492	-1.07367	0.373041	0.64622	0.549942	1537	tags=26%, list=10%, signal=24%	PIK3CB/LYN/VAV3/PLCG2/RAC2/PRKCZ
REACTOME_CD28_CO_STIMULATION	REACTOME_CD28_CO_STIMULATION	REACTOME_CD28_CO_STIMULATION	24	-0.555035	-1.07199	0.374214	0.64622	0.549942	2360	tags=17%, list=15%, signal=14%	THEM4/YES1/LYN/TRIB3
REACTOME_CELL_CELL_JUNCTION_ORGANIZATION	REACTOME_CELL_CELL_JUNCTION_ORGANIZATION	REACTOME_CELL_CELL_JUNCTION_ORGANIZATION	34	-0.530513	-1.07959	0.375566	0.64622	0.549942	1199	tags=24%, list=8%, signal=22%	PARD6A/CDH15/PARD6B/CDH10/CDH13/CDH3/CDH1/F11R
REACTOME_PROSTACYCLIN_SIGNALLING_THROUGH_PROSTACYCLIN_RECEPTOR	REACTOME_PROSTACYCLIN_SIGNALLING_THROUGH_PROSTACYCLIN_RECEPTOR	REACTOME_PROSTACYCLIN_SIGNALLING_THROUGH_PROSTACYCLIN_RECEPTOR	17	0.509853	1.06477	0.376499	0.64622	0.549942	1188	tags=29%, list=8%, signal=27%	GNB2/GNG13/GNB1/GNB3/GNG5
REACTOME_CYCLIN_E_ASSOCIATED_EVENTS_DURING_G1_S_TRANSITION_	REACTOME_CYCLIN_E_ASSOCIATED_EVENTS_DURING_G1_S_TRANSITION_	REACTOME_CYCLIN_E_ASSOCIATED_EVENTS_DURING_G1_S_TRANSITION_	57	0.398783	1.03413	0.378182	0.64622	0.549942	3094	tags=25%, list=20%, signal=20%	MYC/PSMD3/PSMC4/PSMC3/CDKN1A/CCNE1/PSMD13/CDC25A/PSME2/CDK2/PSMD11/PSMF1/PSMD2/PSMA7
REACTOME_ABC_FAMILY_PROTEINS_MEDIATED_TRANSPORT	REACTOME_ABC_FAMILY_PROTEINS_MEDIATED_TRANSPORT	REACTOME_ABC_FAMILY_PROTEINS_MEDIATED_TRANSPORT	28	-0.544031	-1.07612	0.378505	0.64622	0.549942	1414	tags=14%, list=9%, signal=13%	ABCG5/ABCC6/ABCA3/ABCG4
REACTOME_INHIBITION_OF_VOLTAGE_GATED_CA2_CHANNELS_VIA_GBETA_GAMMA_SUBUNITS	REACTOME_INHIBITION_OF_VOLTAGE_GATED_CA2_CHANNELS_VIA_GBETA_GAMMA_SUBUNITS	REACTOME_INHIBITION_OF_VOLTAGE_GATED_CA2_CHANNELS_VIA_GBETA_GAMMA_SUBUNITS	22	0.47376	1.04418	0.381201	0.64622	0.549942	1188	tags=23%, list=8%, signal=21%	GNB2/GNB1/GABBR1/GNB3/GNG5
REACTOME_APOPTOSIS	REACTOME_APOPTOSIS	REACTOME_APOPTOSIS	118	0.355591	1.02577	0.382353	0.64622	0.549942	2151	tags=18%, list=14%, signal=15%	BMF/DBNL/PSMD3/DAPK2/GSN/CASP3/UNC5B/LMNB1/ACIN1/MAGED1/PSMC4/PSMC3/BCL2L11/CTNNB1/TP53/PSMD13/DIABLO/SPTAN1/PSME2/E2F1/LMNA
REACTOME_HS_GAG_BIOSYNTHESIS	REACTOME_HS_GAG_BIOSYNTHESIS	REACTOME_HS_GAG_BIOSYNTHESIS	25	0.464216	1.03968	0.382514	0.64622	0.549942	1491	tags=24%, list=10%, signal=22%	GPC4/GPC2/GPC1/HS3ST3A1/SDC3/NDST2
REACTOME_SHC1_EVENTS_IN_ERBB4_SIGNALING	REACTOME_SHC1_EVENTS_IN_ERBB4_SIGNALING	REACTOME_SHC1_EVENTS_IN_ERBB4_SIGNALING	20	-0.575065	-1.0786	0.382838	0.64622	0.549942	746	tags=15%, list=5%, signal=14%	ERBB4/BTC/NRG2
REACTOME_TCR_SIGNALING	REACTOME_TCR_SIGNALING	REACTOME_TCR_SIGNALING	42	-0.504388	-1.056	0.394619	0.661746	0.563155	999	tags=31%, list=7%, signal=29%	VASP/PIK3CB/RIPK2/PRKCQ/PAG1/NCK1/HLA-DRB1/HLA-DQA1/NFKBIA/HLA-DRB5/HLA-DPA1/HLA-DPB1/HLA-DQA2
REACTOME_DESTABILIZATION_OF_MRNA_BY_AUF1_HNRNP_D0	REACTOME_DESTABILIZATION_OF_MRNA_BY_AUF1_HNRNP_D0	REACTOME_DESTABILIZATION_OF_MRNA_BY_AUF1_HNRNP_D0	44	0.409837	1.02669	0.394984	0.661746	0.563155	3094	tags=23%, list=20%, signal=18%	PSMD3/EIF4G1/PSMC4/PSMC3/PSMD13/PSME2/PSMD11/PSMF1/PSMD2/PSMA7
REACTOME_REGULATION_OF_INSULIN_SECRETION	REACTOME_REGULATION_OF_INSULIN_SECRETION	REACTOME_REGULATION_OF_INSULIN_SECRETION	72	-0.458608	-1.04166	0.405622	0.677043	0.576173	1831	tags=19%, list=12%, signal=17%	KCNB1/GNG7/SLC25A5/GNB5/ITPR3/GNG2/PRKCA/GNG4/GNAI1/PRKAR2B/KCNG2/KCNS3/SLC25A4/SEC11C
REACTOME_SEMA4D_IN_SEMAPHORIN_SIGNALING	REACTOME_SEMA4D_IN_SEMAPHORIN_SIGNALING	REACTOME_SEMA4D_IN_SEMAPHORIN_SIGNALING	25	0.45357	1.01584	0.418033	0.692779	0.589564	952	tags=16%, list=6%, signal=15%	LIMK1/PLXNB1/RHOC/MYH9
REACTOME_SEMA4D_INDUCED_CELL_MIGRATION_AND_GROWTH_CONE_COLLAPSE	REACTOME_SEMA4D_INDUCED_CELL_MIGRATION_AND_GROWTH_CONE_COLLAPSE	REACTOME_SEMA4D_INDUCED_CELL_MIGRATION_AND_GROWTH_CONE_COLLAPSE	21	0.469381	1.0271	0.418136	0.692779	0.589564	952	tags=19%, list=6%, signal=18%	LIMK1/PLXNB1/RHOC/MYH9
REACTOME_NUCLEAR_SIGNALING_BY_ERBB4	REACTOME_NUCLEAR_SIGNALING_BY_ERBB4	REACTOME_NUCLEAR_SIGNALING_BY_ERBB4	35	-0.517728	-1.05044	0.426626	0.70141	0.59691	746	tags=14%, list=5%, signal=14%	S100B/ERBB4/BTC/PSEN2/NRG2
REACTOME_NGF_SIGNALLING_VIA_TRKA_FROM_THE_PLASMA_MEMBRANE	REACTOME_NGF_SIGNALLING_VIA_TRKA_FROM_THE_PLASMA_MEMBRANE	REACTOME_NGF_SIGNALLING_VIA_TRKA_FROM_THE_PLASMA_MEMBRANE	108	0.349502	1.00451	0.428571	0.70141	0.59691	2468	tags=26%, list=16%, signal=22%	MAPKAPK2/PPP2R1A/IRS1/TSC2/DUSP4/PLCG1/FOXO3/AP2A1/MEF2C/RALA/SHC1/MAPK3/PRKACA/CDKN1A/DNM2/HRAS/ELK1/CALM3/MAPK7/PIK3R1/RAF1/NRAS/RAPGEF1/MAP2K2/DNAL4/PPP2R5D/NTRK1/MAP2K5
REACTOME_CYTOKINE_SIGNALING_IN_IMMUNE_SYSTEM	REACTOME_CYTOKINE_SIGNALING_IN_IMMUNE_SYSTEM	REACTOME_CYTOKINE_SIGNALING_IN_IMMUNE_SYSTEM	220	-0.399752	-1.02409	0.428732	0.70141	0.59691	1613	tags=16%, list=11%, signal=14%	PSMB8/STAT1/LYN/SOCS2/GBP4/IL7/OAS1/PELI3/OASL/PPM1B/GBP2/TPR/PIK3CD/IL2RB/EIF4A2/MAP2K6/CASP1/GBP6/HLA-DRB1/CIITA/ICAM1/HLA-DQA1/HLA-DRB5/HLA-DPA1/NOD2/MX1/HLA-DPB1/HERC5/MX2/HLA-DQA2/GBP5/MT2A/IFIT1/JAK3/ISG20
REACTOME_SIGNALING_BY_HIPPO	REACTOME_SIGNALING_BY_HIPPO	REACTOME_SIGNALING_BY_HIPPO	18	0.487727	1.02391	0.429594	0.70141	0.59691	1435	tags=28%, list=9%, signal=25%	CASP3/WWTR1/DVL2/YAP1/YWHAE
REACTOME_GLUTATHIONE_CONJUGATION	REACTOME_GLUTATHIONE_CONJUGATION	REACTOME_GLUTATHIONE_CONJUGATION	19	-0.56652	-1.0519	0.437186	0.711219	0.605257	3216	tags=63%, list=21%, signal=50%	GSTA2/GCLC/GSTO1/GSTA5/GSTP1/GGCT/MGST2/MGST1/OPLAH/GSTM1/GGT1/GSTO2
REACTOME_THROMBIN_SIGNALLING_THROUGH_PROTEINASE_ACTIVATED_RECEPTORS_PARS	REACTOME_THROMBIN_SIGNALLING_THROUGH_PROTEINASE_ACTIVATED_RECEPTORS_PARS	REACTOME_THROMBIN_SIGNALLING_THROUGH_PROTEINASE_ACTIVATED_RECEPTORS_PARS	28	0.439757	1.01281	0.438889	0.711412	0.605421	2045	tags=29%, list=13%, signal=25%	GNB2/GNG13/GNB1/GNB3/MAPK3/GNG5/GNA11/GNA12
REACTOME_NEGATIVE_REGULATORS_OF_RIG_I_MDA5_SIGNALING	REACTOME_NEGATIVE_REGULATORS_OF_RIG_I_MDA5_SIGNALING	REACTOME_NEGATIVE_REGULATORS_OF_RIG_I_MDA5_SIGNALING	24	-0.524133	-1.01231	0.444969	0.718672	0.6116	429	tags=12%, list=3%, signal=12%	TBK1/IFIH1/HERC5
REACTOME_SIGNALING_BY_SCF_KIT	REACTOME_SIGNALING_BY_SCF_KIT	REACTOME_SIGNALING_BY_SCF_KIT	60	0.378556	0.997702	0.448399	0.720142	0.612851	2222	tags=18%, list=15%, signal=16%	SOCS1/TSC2/FYN/FOXO3/MAPK3/CDKN1A/HRAS/PIK3R1/RAF1/NRAS/MAP2K2
REACTOME_ADP_SIGNALLING_THROUGH_P2RY1	REACTOME_ADP_SIGNALLING_THROUGH_P2RY1	REACTOME_ADP_SIGNALLING_THROUGH_P2RY1	22	0.451805	0.995792	0.449086	0.720142	0.612851	1188	tags=23%, list=8%, signal=21%	GNB2/GNG13/GNB1/GNB3/GNG5
REACTOME_SYNTHESIS_AND_INTERCONVERSION_OF_NUCLEOTIDE_DI_AND_TRIPHOSPHATES	REACTOME_SYNTHESIS_AND_INTERCONVERSION_OF_NUCLEOTIDE_DI_AND_TRIPHOSPHATES	REACTOME_SYNTHESIS_AND_INTERCONVERSION_OF_NUCLEOTIDE_DI_AND_TRIPHOSPHATES	16	-0.576181	-1.03666	0.450947	0.720552	0.6132	2240	tags=19%, list=15%, signal=16%	AK1/TXN/GLRX
REACTOME_AMYLOIDS	REACTOME_AMYLOIDS	REACTOME_AMYLOIDS	18	-0.561166	-1.02868	0.454545	0.723727	0.615901	99	tags=17%, list=1%, signal=17%	B2M/ITM2B/SNCA
REACTOME_CONVERSION_FROM_APC_C_CDC20_TO_APC_C_CDH1_IN_LATE_ANAPHASE	REACTOME_CONVERSION_FROM_APC_C_CDC20_TO_APC_C_CDH1_IN_LATE_ANAPHASE	REACTOME_CONVERSION_FROM_APC_C_CDC20_TO_APC_C_CDH1_IN_LATE_ANAPHASE	15	0.505912	1.01568	0.457944	0.724821	0.616833	2677	tags=33%, list=18%, signal=28%	UBE2C/ANAPC5/UBE2E1/ANAPC2/CDC23
REACTOME_AUTODEGRADATION_OF_THE_E3_UBIQUITIN_LIGASE_COP1	REACTOME_AUTODEGRADATION_OF_THE_E3_UBIQUITIN_LIGASE_COP1	REACTOME_AUTODEGRADATION_OF_THE_E3_UBIQUITIN_LIGASE_COP1	43	0.396009	0.988373	0.458462	0.724821	0.616833	3094	tags=23%, list=20%, signal=19%	PSMD3/PSMC4/PSMC3/TP53/PSMD13/PSME2/PSMD11/PSMF1/PSMD2/PSMA7
REACTOME_PLATELET_ACTIVATION_SIGNALING_AND_AGGREGATION	REACTOME_PLATELET_ACTIVATION_SIGNALING_AND_AGGREGATION	REACTOME_PLATELET_ACTIVATION_SIGNALING_AND_AGGREGATION	164	-0.403943	-1.00742	0.4609	0.72612	0.617939	1867	tags=19%, list=12%, signal=17%	TBXA2R/STXBP3/GNG7/CALM2/CALM1/LYN/ARRB2/GNB5/ITPR3/TUBA4A/PROS1/GNG2/PRKCA/GNG4/SERPINE1/VAV3/PLCG2/GNAI1/P2RY1/PRKCH/RASGRP1/PLA2G4A/EGF/F2RL2/RAC2/SRGN/CD9/PRKCZ/ADRA2B/RASGRP2/CFD
REACTOME_ACTIVATION_OF_NF_KAPPAB_IN_B_CELLS	REACTOME_ACTIVATION_OF_NF_KAPPAB_IN_B_CELLS	REACTOME_ACTIVATION_OF_NF_KAPPAB_IN_B_CELLS	56	0.38317	0.996598	0.464789	0.729686	0.620973	3094	tags=27%, list=20%, signal=21%	PSMD3/IKBKG/FBXW11/RELA/PSMC4/PSMC3/PSMD13/NFKBIB/PSME2/IKBKB/PSMD11/PSMF1/PSMD2/MAP3K7/PSMA7
REACTOME_SIGNALING_BY_TGF_BETA_RECEPTOR_COMPLEX	REACTOME_SIGNALING_BY_TGF_BETA_RECEPTOR_COMPLEX	REACTOME_SIGNALING_BY_TGF_BETA_RECEPTOR_COMPLEX	53	0.388537	0.993252	0.467354	0.731157	0.622224	2108	tags=34%, list=14%, signal=29%	TGFB1/SKIL/MYC/SMAD7/PMEPA1/E2F4/MEN1/WWTR1/PARD3/XPO1/PPP1R15A/JUNB/STUB1/PPP1CA/FURIN/TGIF1/FKBP1A/CCNT2
REACTOME_RESPONSE_TO_ELEVATED_PLATELET_CYTOSOLIC_CA2_	REACTOME_RESPONSE_TO_ELEVATED_PLATELET_CYTOSOLIC_CA2_	REACTOME_RESPONSE_TO_ELEVATED_PLATELET_CYTOSOLIC_CA2_	72	0.372396	1.0004	0.470588	0.73366	0.624355	1340	tags=24%, list=9%, signal=22%	TGFB3/TGFB1/TGFB2/CD36/CFL1/A2M/ACTN1/PFN1/TLN1/PSAP/FN1/ITGB3/WDR1/VCL/TIMP1/CALU/STX4
REACTOME_INTEGRATION_OF_ENERGY_METABOLISM	REACTOME_INTEGRATION_OF_ENERGY_METABOLISM	REACTOME_INTEGRATION_OF_ENERGY_METABOLISM	94	-0.427753	-0.999772	0.475452	0.738678	0.628626	2113	tags=20%, list=14%, signal=18%	TALDO1/MLXIPL/KCNB1/GNG7/SLC25A5/GNB5/ADCY9/ITPR3/GNG2/PRKCA/GNG4/GNAI1/TKT/ADCY7/PRKAR2B/KCNG2/KCNS3/SLC25A4/SEC11C
REACTOME_METABOLISM_OF_CARBOHYDRATES	REACTOME_METABOLISM_OF_CARBOHYDRATES	REACTOME_METABOLISM_OF_CARBOHYDRATES	196	0.318227	0.995603	0.478261	0.73888	0.628797	1750	tags=18%, list=11%, signal=16%	PFKL/VCAN/CHPF2/GPC4/ST3GAL1/CHST7/CHSY1/PRPS1/GPC2/GYS1/GPC1/PPP2R1A/B4GALT7/HS3ST3A1/PYGB/PHKA2/AAAS/ST3GAL2/LYVE1/HMMR/CHST3/ENO1/B4GALT2/CHST14/PRPS1L1/PRKACA/G6PC3/CSPG4/NUP188/SDC3/B4GALT3/NDST2/CALM3/NUP43/HK2/NUP88
REACTOME_GLUCAGON_SIGNALING_IN_METABOLIC_REGULATION	REACTOME_GLUCAGON_SIGNALING_IN_METABOLIC_REGULATION	REACTOME_GLUCAGON_SIGNALING_IN_METABOLIC_REGULATION	29	0.424308	0.98397	0.478873	0.73888	0.628797	1254	tags=21%, list=8%, signal=19%	GNB2/GNG13/GNB1/GNB3/GNG5/PRKACA
REACTOME_PLATELET_SENSITIZATION_BY_LDL	REACTOME_PLATELET_SENSITIZATION_BY_LDL	REACTOME_PLATELET_SENSITIZATION_BY_LDL	16	-0.561435	-1.01013	0.481928	0.739485	0.629312	1167	tags=19%, list=8%, signal=17%	LRP8/PLA2G4A/FGR
REACTOME_LYSOSOME_VESICLE_BIOGENESIS	REACTOME_LYSOSOME_VESICLE_BIOGENESIS	REACTOME_LYSOSOME_VESICLE_BIOGENESIS	18	0.4606	0.966964	0.484487	0.739485	0.629312	1671	tags=22%, list=11%, signal=20%	AP1M1/AP1S1/DNM2/AP1B1
REACTOME_HEMOSTASIS	REACTOME_HEMOSTASIS	REACTOME_HEMOSTASIS	357	-0.380824	-1.00011	0.486052	0.739485	0.629312	1327	tags=15%, list=9%, signal=14%	CALM2/DOCK6/CALM1/THBD/LYN/ARRB2/GNB5/KIF3B/PRCP/CABLES1/ITPR3/TUBA4A/PROS1/GNG2/PRKCA/LRP8/GNG4/TFPI/SERPINE1/VAV3/PLCG2/GNAI1/PTGIR/CXADR/NOS2/P2RY1/PRKCH/RASGRP1/PDE1A/SLC8A1/ANGPT1/PDE2A/AKAP1/PLA2G4A/EGF/HDAC1/ATP1B2/KIF5A/CD47/JAM2/PRKAR2B/TEK/F2RL2/RAC2/NFE2/SIRPA/SRGN/CD9/FGR/PRKCZ/ADRA2B/RASGRP2/F11R/CFD
REACTOME_SIGNALING_BY_ERBB4	REACTOME_SIGNALING_BY_ERBB4	REACTOME_SIGNALING_BY_ERBB4	76	-0.43191	-0.989188	0.48735	0.739485	0.629312	845	tags=8%, list=6%, signal=7%	EGF/ERBB4/BTC/PSEN2/NRG2/TRIB3
REACTOME_GLYCOSAMINOGLYCAN_METABOLISM	REACTOME_GLYCOSAMINOGLYCAN_METABOLISM	REACTOME_GLYCOSAMINOGLYCAN_METABOLISM	89	0.356421	0.986698	0.4875	0.739485	0.629312	1491	tags=22%, list=10%, signal=20%	VCAN/CHPF2/GPC4/ST3GAL1/CHST7/CHSY1/GPC2/GPC1/B4GALT7/HS3ST3A1/ST3GAL2/LYVE1/HMMR/CHST3/B4GALT2/CHST14/CSPG4/SDC3/B4GALT3/NDST2
REACTOME_FORMATION_OF_INCISION_COMPLEX_IN_GG_NER	REACTOME_FORMATION_OF_INCISION_COMPLEX_IN_GG_NER	REACTOME_FORMATION_OF_INCISION_COMPLEX_IN_GG_NER	17	0.464919	0.970928	0.491607	0.743203	0.632476	3191	tags=29%, list=21%, signal=23%	DDB1/ERCC2/GTF2H4/XPC/ERCC5
REACTOME_P75_NTR_RECEPTOR_MEDIATED_SIGNALLING	REACTOME_P75_NTR_RECEPTOR_MEDIATED_SIGNALLING	REACTOME_P75_NTR_RECEPTOR_MEDIATED_SIGNALLING	70	0.362568	0.974075	0.498141	0.747284	0.635949	1446	tags=21%, list=9%, signal=19%	PLEKHG2/ADAM17/TRIO/CASP3/ARHGEF2/ARHGEF17/PSENEN/IRAK1/ARHGDIA/RELA/MAGED1/AATF/BCL2L11/YWHAE/MYD88
REACTOME_O_LINKED_GLYCOSYLATION_OF_MUCINS	REACTOME_O_LINKED_GLYCOSYLATION_OF_MUCINS	REACTOME_O_LINKED_GLYCOSYLATION_OF_MUCINS	42	-0.470254	-0.984531	0.499253	0.747284	0.635949	946	tags=10%, list=6%, signal=9%	GALNT5/B3GNT2/C1GALT1C1/B3GNT3
REACTOME_APC_C_CDC20_MEDIATED_DEGRADATION_OF_MITOTIC_PROTEINS	REACTOME_APC_C_CDC20_MEDIATED_DEGRADATION_OF_MITOTIC_PROTEINS	REACTOME_APC_C_CDC20_MEDIATED_DEGRADATION_OF_MITOTIC_PROTEINS	61	0.365438	0.967843	0.5	0.747284	0.635949	3094	tags=28%, list=20%, signal=22%	UBE2C/PSMD3/CCNB1/PSMC4/PSMC3/BUB3/ANAPC5/PSMD13/UBE2E1/PSME2/ANAPC2/CDC23/MAD2L1/PSMD11/PSMF1/PSMD2/PSMA7
REACTOME_P53_INDEPENDENT_G1_S_DNA_DAMAGE_CHECKPOINT	REACTOME_P53_INDEPENDENT_G1_S_DNA_DAMAGE_CHECKPOINT	REACTOME_P53_INDEPENDENT_G1_S_DNA_DAMAGE_CHECKPOINT	44	0.387474	0.970665	0.501567	0.747284	0.635949	3094	tags=23%, list=20%, signal=18%	PSMD3/PSMC4/PSMC3/PSMD13/CDC25A/PSME2/PSMD11/PSMF1/PSMD2/PSMA7
REACTOME_COLLAGEN_FORMATION	REACTOME_COLLAGEN_FORMATION	REACTOME_COLLAGEN_FORMATION	47	0.38559	0.97482	0.506452	0.747284	0.635949	932	tags=23%, list=6%, signal=22%	ADAMTS14/COL8A1/P4HB/COL3A1/COL4A2/COL5A1/COL1A2/BMP1/COL4A1/COL11A2/PLOD3
REACTOME_SCFSKP2_MEDIATED_DEGRADATION_OF_P27_P21	REACTOME_SCFSKP2_MEDIATED_DEGRADATION_OF_P27_P21	REACTOME_SCFSKP2_MEDIATED_DEGRADATION_OF_P27_P21	50	0.382228	0.969133	0.506579	0.747284	0.635949	3492	tags=28%, list=23%, signal=22%	PSMD3/PSMC4/PSMC3/CDKN1A/CCNE1/PSMD13/PSME2/CDK2/PSMD11/PSMF1/PSMD2/PSMA7/CUL1/UBA52
REACTOME_APC_C_CDH1_MEDIATED_DEGRADATION_OF_CDC20_AND_OTHER_APC_C_CDH1_TARGETED_PROTEINS_IN_LATE_MITOSIS_EARLY_G1	REACTOME_APC_C_CDH1_MEDIATED_DEGRADATION_OF_CDC20_AND_OTHER_APC_C_CDH1_TARGETED_PROTEINS_IN_LATE_MITOSIS_EARLY_G1	REACTOME_APC_C_CDH1_MEDIATED_DEGRADATION_OF_CDC20_AND_OTHER_APC_C_CDH1_TARGETED_PROTEINS_IN_LATE_MITOSIS_EARLY_G1	60	0.367865	0.969527	0.508897	0.747284	0.635949	3094	tags=25%, list=20%, signal=20%	UBE2C/PSMD3/PSMC4/PSMC3/ANAPC5/PSMD13/UBE2E1/AURKA/PSME2/ANAPC2/CDC23/PSMD11/PSMF1/PSMD2/PSMA7
REACTOME_STRIATED_MUSCLE_CONTRACTION	REACTOME_STRIATED_MUSCLE_CONTRACTION	REACTOME_STRIATED_MUSCLE_CONTRACTION	22	-0.515437	-0.977094	0.510501	0.747284	0.635949	34	tags=9%, list=0%, signal=9%	TNNC2/TNNI3
REACTOME_PIP3_ACTIVATES_AKT_SIGNALING	REACTOME_PIP3_ACTIVATES_AKT_SIGNALING	REACTOME_PIP3_ACTIVATES_AKT_SIGNALING	19	-0.534291	-0.992058	0.510888	0.747284	0.635949	117	tags=11%, list=1%, signal=10%	THEM4/TRIB3
REACTOME_AQUAPORIN_MEDIATED_TRANSPORT	REACTOME_AQUAPORIN_MEDIATED_TRANSPORT	REACTOME_AQUAPORIN_MEDIATED_TRANSPORT	46	-0.461908	-0.981445	0.510949	0.747284	0.635949	1785	tags=22%, list=12%, signal=19%	GNG7/RAB11FIP2/GNB5/ADCY9/GNG2/AQP6/GNG4/ADCY7/PRKAR2B/AQP1
REACTOME_RORA_ACTIVATES_CIRCADIAN_EXPRESSION	REACTOME_RORA_ACTIVATES_CIRCADIAN_EXPRESSION	REACTOME_RORA_ACTIVATES_CIRCADIAN_EXPRESSION	20	-0.527056	-0.988553	0.514851	0.75028	0.638499	1552	tags=20%, list=10%, signal=18%	PPARA/SMARCD3/SREBF1/PPARGC1A
REACTOME_TRANS_GOLGI_NETWORK_VESICLE_BUDDING	REACTOME_TRANS_GOLGI_NETWORK_VESICLE_BUDDING	REACTOME_TRANS_GOLGI_NETWORK_VESICLE_BUDDING	48	0.381827	0.967762	0.51634	0.75028	0.638499	1705	tags=23%, list=11%, signal=20%	NECAP1/TFRC/RAB5C/AP1M1/AP1S1/NAPA/GBF1/STX4/DNM2/AP1B1/GAK
REACTOME_CDK_MEDIATED_PHOSPHORYLATION_AND_REMOVAL_OF_CDC6	REACTOME_CDK_MEDIATED_PHOSPHORYLATION_AND_REMOVAL_OF_CDC6	REACTOME_CDK_MEDIATED_PHOSPHORYLATION_AND_REMOVAL_OF_CDC6	42	0.381114	0.950786	0.522523	0.754381	0.641989	3094	tags=24%, list=20%, signal=19%	PSMD3/PSMC4/PSMC3/PSMD13/PSME2/CDK2/PSMD11/PSMF1/PSMD2/PSMA7
REACTOME_CROSS_PRESENTATION_OF_SOLUBLE_EXOGENOUS_ANTIGENS_ENDOSOMES	REACTOME_CROSS_PRESENTATION_OF_SOLUBLE_EXOGENOUS_ANTIGENS_ENDOSOMES	REACTOME_CROSS_PRESENTATION_OF_SOLUBLE_EXOGENOUS_ANTIGENS_ENDOSOMES	42	0.381192	0.950979	0.522523	0.754381	0.641989	3094	tags=21%, list=20%, signal=17%	PSMD3/PSMC4/PSMC3/PSMD13/PSME2/PSMD11/PSMF1/PSMD2/PSMA7
REACTOME_PURINE_METABOLISM	REACTOME_PURINE_METABOLISM	REACTOME_PURINE_METABOLISM	25	-0.493552	-0.959811	0.52673	0.7571	0.644302	2715	tags=44%, list=18%, signal=36%	ATIC/PPAT/GMPR/ADA/ADSL/CAT/DCK/HPRT1/ADK/NT5E/PNP
REACTOME_ADAPTIVE_IMMUNE_SYSTEM	REACTOME_ADAPTIVE_IMMUNE_SYSTEM	REACTOME_ADAPTIVE_IMMUNE_SYSTEM	426	-0.374604	-0.987729	0.527778	0.7571	0.644302	1708	tags=12%, list=11%, signal=11%	CALM2/PAG1/CALM1/CTSC/SEC23A/FBXO17/PSMB8/FBXO6/LYN/CD74/TRIP12/KIF3B/RNF182/UBR1/KLHL13/ITPR3/PIK3CD/DYNC2H1/PDIA3/HLA-DOB/PLCG2/DTX3L/CXADR/DZIP3/NCK1/RASGRP1/RNF144B/CDC27/DYNC2LI1/HLA-DRB1/ICAM1/LGMN/KLRC1/KIF5A/HLA-DQA1/RILP/NFKBIA/HLA-DRB5/OSBPL1A/ASB2/HLA-DPA1/HLA-DOA/HLA-DPB1/ASB9/HLA-DMB/HLA-DQA2/TRIM63/TRIB3/CTSH/CDH1/RASGRP2/FBXO2
REACTOME_CELL_DEATH_SIGNALLING_VIA_NRAGE_NRIF_AND_NADE	REACTOME_CELL_DEATH_SIGNALLING_VIA_NRAGE_NRIF_AND_NADE	REACTOME_CELL_DEATH_SIGNALLING_VIA_NRAGE_NRIF_AND_NADE	53	0.376926	0.963572	0.536082	0.766564	0.652356	1435	tags=19%, list=9%, signal=17%	PLEKHG2/TRIO/CASP3/ARHGEF2/ARHGEF17/PSENEN/MAGED1/AATF/BCL2L11/YWHAE
REACTOME_HOST_INTERACTIONS_OF_HIV_FACTORS	REACTOME_HOST_INTERACTIONS_OF_HIV_FACTORS	REACTOME_HOST_INTERACTIONS_OF_HIV_FACTORS	100	0.341733	0.96186	0.53913	0.768475	0.653983	3094	tags=27%, list=20%, signal=22%	PSMD3/AP1M1/FYN/AAAS/AP1S1/PSMC4/AP2A1/PSMC3/XPO1/NUP188/PSMD13/BANF1/AP1B1/NUP43/NUP88/PSME2/NUP85/CD4/KPNB1/NUP214/NUP155/PACS1/PSMD11/PSMF1/NUP50/PSMD2/PSMA7
REACTOME_IL_RECEPTOR_SHC_SIGNALING	REACTOME_IL_RECEPTOR_SHC_SIGNALING	REACTOME_IL_RECEPTOR_SHC_SIGNALING	21	-0.506283	-0.949753	0.542149	0.770332	0.655563	1249	tags=19%, list=8%, signal=18%	PIK3CB/PIK3CD/IL2RB/JAK3
REACTOME_YAP1_AND_WWTR1_TAZ_STIMULATED_GENE_EXPRESSION	REACTOME_YAP1_AND_WWTR1_TAZ_STIMULATED_GENE_EXPRESSION	REACTOME_YAP1_AND_WWTR1_TAZ_STIMULATED_GENE_EXPRESSION	20	0.433665	0.92935	0.545455	0.772584	0.65748	2595	tags=40%, list=17%, signal=33%	TEAD2/WWTR1/TEAD4/TBL1XR1/YAP1/TBL1X/NCOA6/TEAD1
REACTOME_INTERFERON_ALPHA_BETA_SIGNALING	REACTOME_INTERFERON_ALPHA_BETA_SIGNALING	REACTOME_INTERFERON_ALPHA_BETA_SIGNALING	48	-0.441139	-0.946418	0.550287	0.776978	0.661219	1613	tags=21%, list=11%, signal=19%	RNASEL/PSMB8/STAT1/OAS1/OASL/GBP2/MX1/MX2/IFIT1/ISG20
REACTOME_NEP_NS2_INTERACTS_WITH_THE_CELLULAR_EXPORT_MACHINERY	REACTOME_NEP_NS2_INTERACTS_WITH_THE_CELLULAR_EXPORT_MACHINERY	REACTOME_NEP_NS2_INTERACTS_WITH_THE_CELLULAR_EXPORT_MACHINERY	22	0.423713	0.933874	0.553525	0.777435	0.661608	4069	tags=59%, list=27%, signal=43%	AAAS/XPO1/NUP188/NUP43/NUP88/NUP85/NUP214/NUP155/NUP50/NUP107/RAN/NUP37/POM121
REACTOME_REGULATION_OF_WATER_BALANCE_BY_RENAL_AQUAPORINS	REACTOME_REGULATION_OF_WATER_BALANCE_BY_RENAL_AQUAPORINS	REACTOME_REGULATION_OF_WATER_BALANCE_BY_RENAL_AQUAPORINS	39	-0.459803	-0.954179	0.554074	0.777435	0.661608	1785	tags=23%, list=12%, signal=20%	GNG7/RAB11FIP2/GNB5/ADCY9/GNG2/GNG4/ADCY7/PRKAR2B/AQP1
REACTOME_DOWNREGULATION_OF_SMAD2_3_SMAD4_TRANSCRIPTIONAL_ACTIVITY	REACTOME_DOWNREGULATION_OF_SMAD2_3_SMAD4_TRANSCRIPTIONAL_ACTIVITY	REACTOME_DOWNREGULATION_OF_SMAD2_3_SMAD4_TRANSCRIPTIONAL_ACTIVITY	15	0.475779	0.955187	0.558411	0.778654	0.662646	71	tags=7%, list=0%, signal=7%	SKIL
REACTOME_SHC1_EVENTS_IN_EGFR_SIGNALING	REACTOME_SHC1_EVENTS_IN_EGFR_SIGNALING	REACTOME_SHC1_EVENTS_IN_EGFR_SIGNALING	15	0.474978	0.95358	0.558411	0.778654	0.662646	2222	tags=40%, list=15%, signal=34%	SHC1/MAPK3/HRAS/RAF1/NRAS/MAP2K2
REACTOME_SIGNALING_BY_CONSTITUTIVELY_ACTIVE_EGFR	REACTOME_SIGNALING_BY_CONSTITUTIVELY_ACTIVE_EGFR	REACTOME_SIGNALING_BY_CONSTITUTIVELY_ACTIVE_EGFR	16	0.45702	0.934034	0.562945	0.782546	0.665958	2077	tags=38%, list=14%, signal=32%	CDC37/PLCG1/SHC1/HRAS/PIK3R1/NRAS
REACTOME_TCA_CYCLE_AND_RESPIRATORY_ELECTRON_TRANSPORT	REACTOME_TCA_CYCLE_AND_RESPIRATORY_ELECTRON_TRANSPORT	REACTOME_TCA_CYCLE_AND_RESPIRATORY_ELECTRON_TRANSPORT	88	-0.409099	-0.94325	0.580132	0.803949	0.684172	2824	tags=30%, list=18%, signal=24%	L2HGDH/NDUFB4/ETFA/ADHFE1/NDUFB8/FH/PDHX/NDUFA8/NDUFA13/COX7C/NDUFA5/NDUFA10/NNT/NDUFC2/NDUFA1/UQCRB/CYCS/UQCRC2/NDUFS4/ETFDH/UQCRH/SDHD/DLAT/COX5A/NDUFC1/IDH1
REACTOME_DOWNSTREAM_SIGNAL_TRANSDUCTION	REACTOME_DOWNSTREAM_SIGNAL_TRANSDUCTION	REACTOME_DOWNSTREAM_SIGNAL_TRANSDUCTION	77	-0.410211	-0.939045	0.588859	0.813532	0.692327	1708	tags=16%, list=11%, signal=14%	CALM2/CALM1/STAT1/ADCY9/ITPR3/PRKCA/NCK1/PDE1A/ADCY7/PRKAR2B/PDGFRB/TRIB3
REACTOME_G1_PHASE	REACTOME_G1_PHASE	REACTOME_G1_PHASE	34	0.382249	0.91216	0.59292	0.814462	0.693119	2141	tags=21%, list=14%, signal=18%	PPP2R1A/E2F4/CDK4/CDKN1A/PPP2R3B/E2F2/E2F1
REACTOME_NEUROTRANSMITTER_RECEPTOR_BINDING_AND_DOWNSTREAM_TRANSMISSION_IN_THE_POSTSYNAPTIC_CELL	REACTOME_NEUROTRANSMITTER_RECEPTOR_BINDING_AND_DOWNSTREAM_TRANSMISSION_IN_THE_POSTSYNAPTIC_CELL	REACTOME_NEUROTRANSMITTER_RECEPTOR_BINDING_AND_DOWNSTREAM_TRANSMISSION_IN_THE_POSTSYNAPTIC_CELL	106	0.329369	0.934863	0.595556	0.814462	0.693119	1597	tags=14%, list=10%, signal=13%	GNB2/CHRNA1/GNG13/GNB1/GABBR1/GABRR1/GNB3/NCALD/AP2A1/CAMK2D/PLCB1/GNG5/HRAS/DLG1/CALM3
REACTOME_INHIBITION_OF_THE_PROTEOLYTIC_ACTIVITY_OF_APC_C_REQUIRED_FOR_THE_ONSET_OF_ANAPHASE_BY_MITOTIC_SPINDLE_CHECKPOINT_COMPONENTS	REACTOME_INHIBITION_OF_THE_PROTEOLYTIC_ACTIVITY_OF_APC_C_REQUIRED_FOR_THE_ONSET_OF_ANAPHASE_BY_MITOTIC_SPINDLE_CHECKPOINT_COMPONENTS	REACTOME_INHIBITION_OF_THE_PROTEOLYTIC_ACTIVITY_OF_APC_C_REQUIRED_FOR_THE_ONSET_OF_ANAPHASE_BY_MITOTIC_SPINDLE_CHECKPOINT_COMPONENTS	17	0.428362	0.894584	0.597122	0.814462	0.693119	2752	tags=41%, list=18%, signal=34%	UBE2C/BUB3/ANAPC5/UBE2E1/ANAPC2/CDC23/MAD2L1
REACTOME_INWARDLY_RECTIFYING_K_CHANNELS	REACTOME_INWARDLY_RECTIFYING_K_CHANNELS	REACTOME_INWARDLY_RECTIFYING_K_CHANNELS	27	0.399966	0.910096	0.598338	0.814462	0.693119	1188	tags=19%, list=8%, signal=17%	GNB2/GNB1/GABBR1/GNB3/GNG5
REACTOME_TRANSPORT_OF_RIBONUCLEOPROTEINS_INTO_THE_HOST_NUCLEUS	REACTOME_TRANSPORT_OF_RIBONUCLEOPROTEINS_INTO_THE_HOST_NUCLEUS	REACTOME_TRANSPORT_OF_RIBONUCLEOPROTEINS_INTO_THE_HOST_NUCLEUS	21	0.411243	0.89988	0.599496	0.814462	0.693119	2986	tags=43%, list=20%, signal=35%	AAAS/NUP188/NUP43/NUP88/NUP85/KPNB1/NUP214/NUP155/NUP50
REACTOME_G0_AND_EARLY_G1	REACTOME_G0_AND_EARLY_G1	REACTOME_G0_AND_EARLY_G1	20	0.417948	0.895667	0.60101	0.814462	0.693119	2141	tags=30%, list=14%, signal=26%	E2F4/LIN37/RBBP4/CCNE1/CDC25A/E2F1
REACTOME_L1CAM_INTERACTIONS	REACTOME_L1CAM_INTERACTIONS	REACTOME_L1CAM_INTERACTIONS	70	0.345116	0.927187	0.60223	0.814462	0.693119	1547	tags=21%, list=10%, signal=19%	SPTBN5/NRP1/FGFR1/ITGB3/ITGA9/STIP1/AP2A1/MAPK3/ITGAV/ITGA5/DNM2/CSNK2B/LAMB1/ITGB1/DLG1
REACTOME_RECYCLING_PATHWAY_OF_L1	REACTOME_RECYCLING_PATHWAY_OF_L1	REACTOME_RECYCLING_PATHWAY_OF_L1	20	-0.487648	-0.914639	0.607261	0.814607	0.693242	2613	tags=35%, list=17%, signal=29%	DPYSL2/RPS6KA3/RDX/RPS6KA1/RPS6KA5/NUMB/EZR
REACTOME_INTEGRIN_ALPHAIIB_BETA3_SIGNALING	REACTOME_INTEGRIN_ALPHAIIB_BETA3_SIGNALING	REACTOME_INTEGRIN_ALPHAIIB_BETA3_SIGNALING	24	-0.468959	-0.905743	0.608491	0.814607	0.693242	978	tags=8%, list=6%, signal=8%	RASGRP1/RASGRP2
REACTOME_CELL_CELL_COMMUNICATION	REACTOME_CELL_CELL_COMMUNICATION	REACTOME_CELL_CELL_COMMUNICATION	77	-0.404947	-0.926996	0.61008	0.814607	0.693242	2310	tags=23%, list=15%, signal=20%	VASP/DSCAM/PIK3CB/PARD6A/CDH15/LAMA3/PARD6B/COL17A1/NTN1/CDH10/CDH13/NCK1/CDH3/CD47/KIRREL2/SIRPA/CDH1/F11R
REACTOME_SYNTHESIS_OF_PIPS_AT_THE_GOLGI_MEMBRANE	REACTOME_SYNTHESIS_OF_PIPS_AT_THE_GOLGI_MEMBRANE	REACTOME_SYNTHESIS_OF_PIPS_AT_THE_GOLGI_MEMBRANE	16	0.438189	0.89555	0.612827	0.814607	0.693242	1753	tags=25%, list=11%, signal=22%	PI4KB/ARF3/PI4KA/VAC14
REACTOME_SPHINGOLIPID_METABOLISM	REACTOME_SPHINGOLIPID_METABOLISM	REACTOME_SPHINGOLIPID_METABOLISM	51	-0.420909	-0.911417	0.612994	0.814607	0.693242	2344	tags=25%, list=15%, signal=22%	SPTLC2/NEU1/ARSG/SGPP1/ARSK/GM2A/KDSR/SGMS1/HEXB/GBA3/GAL3ST1/SMPD3/ARSI
REACTOME_G_PROTEIN_ACTIVATION	REACTOME_G_PROTEIN_ACTIVATION	REACTOME_G_PROTEIN_ACTIVATION	21	-0.477611	-0.895966	0.613223	0.814607	0.693242	1785	tags=29%, list=12%, signal=25%	GNG7/GNB5/GNG2/GNG4/GNAI1/GNAZ
REACTOME_SIGNALING_BY_NODAL	REACTOME_SIGNALING_BY_NODAL	REACTOME_SIGNALING_BY_NODAL	15	0.439901	0.883158	0.616822	0.816103	0.694515	1883	tags=20%, list=12%, signal=18%	FOXO3/DRAP1/FURIN
REACTOME_APC_CDC20_MEDIATED_DEGRADATION_OF_NEK2A	REACTOME_APC_CDC20_MEDIATED_DEGRADATION_OF_NEK2A	REACTOME_APC_CDC20_MEDIATED_DEGRADATION_OF_NEK2A	20	0.412631	0.884274	0.618687	0.816103	0.694515	2752	tags=35%, list=18%, signal=29%	UBE2C/BUB3/ANAPC5/UBE2E1/ANAPC2/CDC23/MAD2L1
REACTOME_GLUCOSE_METABOLISM	REACTOME_GLUCOSE_METABOLISM	REACTOME_GLUCOSE_METABOLISM	58	0.356693	0.928246	0.620438	0.816103	0.694515	2394	tags=22%, list=16%, signal=19%	PFKL/GYS1/PPP2R1A/PYGB/PHKA2/ENO1/PRKACA/CALM3/PHKG2/SLC25A11/ALDOA/TPI1/PPP2R5D
REACTOME_PI3K_CASCADE	REACTOME_PI3K_CASCADE	REACTOME_PI3K_CASCADE	53	0.360037	0.920396	0.621993	0.816103	0.694515	703	tags=11%, list=5%, signal=11%	FGFR2/IRS1/EIF4G1/TSC2/FGFR1/RPTOR
REACTOME_FORMATION_OF_FIBRIN_CLOT_CLOTTING_CASCADE	REACTOME_FORMATION_OF_FIBRIN_CLOT_CLOTTING_CASCADE	REACTOME_FORMATION_OF_FIBRIN_CLOT_CLOTTING_CASCADE	26	-0.454678	-0.889466	0.623437	0.816103	0.694515	2899	tags=42%, list=19%, signal=34%	SERPING1/F5/PF4V1/F8/C1QBP/F7/PROC/THBD/PRCP/PROS1/TFPI
REACTOME_GOLGI_ASSOCIATED_VESICLE_BIOGENESIS	REACTOME_GOLGI_ASSOCIATED_VESICLE_BIOGENESIS	REACTOME_GOLGI_ASSOCIATED_VESICLE_BIOGENESIS	43	0.362275	0.904178	0.627692	0.819284	0.697222	1705	tags=21%, list=11%, signal=19%	NECAP1/TFRC/RAB5C/AP1M1/AP1S1/NAPA/DNM2/AP1B1/GAK
REACTOME_REGULATION_OF_MITOTIC_CELL_CYCLE	REACTOME_REGULATION_OF_MITOTIC_CELL_CYCLE	REACTOME_REGULATION_OF_MITOTIC_CELL_CYCLE	72	0.341479	0.917346	0.631373	0.819496	0.697403	3343	tags=29%, list=22%, signal=23%	UBE2C/PSMD3/CCNB1/PSMC4/PSMC3/BUB3/ANAPC5/PSMD13/UBE2E1/AURKA/PSME2/ANAPC2/CDC23/MAD2L1/CDK2/PSMD11/PSMF1/PSMD2/PSMA7/ANAPC1/CUL1
REACTOME_NCAM_SIGNALING_FOR_NEURITE_OUT_GROWTH	REACTOME_NCAM_SIGNALING_FOR_NEURITE_OUT_GROWTH	REACTOME_NCAM_SIGNALING_FOR_NEURITE_OUT_GROWTH	53	-0.413006	-0.897365	0.631505	0.819496	0.697403	860	tags=13%, list=6%, signal=13%	CNTN2/SPTBN4/COL4A5/COL2A1/CACNA1G/NRTN/COL9A3
REACTOME_ASSOCIATION_OF_TRIC_CCT_WITH_TARGET_PROTEINS_DURING_BIOSYNTHESIS	REACTOME_ASSOCIATION_OF_TRIC_CCT_WITH_TARGET_PROTEINS_DURING_BIOSYNTHESIS	REACTOME_ASSOCIATION_OF_TRIC_CCT_WITH_TARGET_PROTEINS_DURING_BIOSYNTHESIS	22	0.401621	0.885184	0.637076	0.824343	0.701527	3574	tags=36%, list=23%, signal=28%	KIFC3/FBXW5/USP11/CCT3/NOP56/CCT7/CCT6A/XRN2
REACTOME_AMINO_ACID_AND_OLIGOPEPTIDE_SLC_TRANSPORTERS	REACTOME_AMINO_ACID_AND_OLIGOPEPTIDE_SLC_TRANSPORTERS	REACTOME_AMINO_ACID_AND_OLIGOPEPTIDE_SLC_TRANSPORTERS	43	-0.421304	-0.886066	0.641064	0.825323	0.702361	3055	tags=23%, list=20%, signal=19%	SLC1A3/SLC1A2/SLC16A10/SLC7A8/SLC43A2/SLC17A7/SLC6A6/SLC1A1/SLC7A1/SLC15A2
REACTOME_LIPOPROTEIN_METABOLISM	REACTOME_LIPOPROTEIN_METABOLISM	REACTOME_LIPOPROTEIN_METABOLISM	25	-0.444258	-0.86395	0.641509	0.825323	0.702361	529	tags=12%, list=3%, signal=12%	SCARB1/LIPC/LDLR
REACTOME_NFKB_AND_MAP_KINASES_ACTIVATION_MEDIATED_BY_TLR4_SIGNALING_REPERTOIRE	REACTOME_NFKB_AND_MAP_KINASES_ACTIVATION_MEDIATED_BY_TLR4_SIGNALING_REPERTOIRE	REACTOME_NFKB_AND_MAP_KINASES_ACTIVATION_MEDIATED_BY_TLR4_SIGNALING_REPERTOIRE	57	0.356685	0.924961	0.643636	0.825694	0.702677	1837	tags=23%, list=12%, signal=20%	MAPKAPK2/AGER/FOS/IKBKG/PPP2R1A/DUSP4/IRAK1/RELA/MEF2C/MAPK3/ELK1/NFKBIB/MAPK7
REACTOME_PEROXISOMAL_LIPID_METABOLISM	REACTOME_PEROXISOMAL_LIPID_METABOLISM	REACTOME_PEROXISOMAL_LIPID_METABOLISM	16	-0.487514	-0.877129	0.64716	0.827396	0.704125	3282	tags=50%, list=21%, signal=39%	FAR1/FAR2/GNPAT/PHYH/SCP2/HSD17B4/ACOX2/IDH1
REACTOME_GABA_RECEPTOR_ACTIVATION	REACTOME_GABA_RECEPTOR_ACTIVATION	REACTOME_GABA_RECEPTOR_ACTIVATION	42	0.35597	0.888058	0.648649	0.827396	0.704125	1188	tags=14%, list=8%, signal=13%	GNB2/GNB1/GABBR1/GABRR1/GNB3/GNG5
REACTOME_SCF_BETA_TRCP_MEDIATED_DEGRADATION_OF_EMI1	REACTOME_SCF_BETA_TRCP_MEDIATED_DEGRADATION_OF_EMI1	REACTOME_SCF_BETA_TRCP_MEDIATED_DEGRADATION_OF_EMI1	45	0.358398	0.90016	0.653846	0.829565	0.705972	3884	tags=31%, list=25%, signal=23%	PSMD3/PSMC4/PSMC3/PSMD13/PSME2/PSMD11/PSMF1/PSMD2/PSMA7/CUL1/UBA52/PSME4/SKP1/PSMA6
REACTOME_SYNTHESIS_OF_PC	REACTOME_SYNTHESIS_OF_PC	REACTOME_SYNTHESIS_OF_PC	16	-0.482771	-0.868595	0.654045	0.829565	0.705972	2018	tags=31%, list=13%, signal=27%	CHKA/CHPT1/SLC44A3/SLC44A1/LPIN1
REACTOME_GLYCOSPHINGOLIPID_METABOLISM	REACTOME_GLYCOSPHINGOLIPID_METABOLISM	REACTOME_GLYCOSPHINGOLIPID_METABOLISM	31	-0.425469	-0.857611	0.667178	0.843839	0.718119	1595	tags=29%, list=10%, signal=26%	NEU1/ARSG/ARSK/GM2A/HEXB/GBA3/GAL3ST1/SMPD3/ARSI
REACTOME_REGULATION_OF_GLUCOKINASE_BY_GLUCOKINASE_REGULATORY_PROTEIN	REACTOME_REGULATION_OF_GLUCOKINASE_BY_GLUCOKINASE_REGULATORY_PROTEIN	REACTOME_REGULATION_OF_GLUCOKINASE_BY_GLUCOKINASE_REGULATORY_PROTEIN	21	0.391381	0.856416	0.672544	0.845012	0.719117	2986	tags=38%, list=20%, signal=31%	AAAS/NUP188/NUP43/NUP88/NUP85/NUP214/NUP155/NUP50
REACTOME_SIGNAL_AMPLIFICATION	REACTOME_SIGNAL_AMPLIFICATION	REACTOME_SIGNAL_AMPLIFICATION	26	0.384625	0.867534	0.674033	0.845012	0.719117	1188	tags=19%, list=8%, signal=18%	GNB2/GNG13/GNB1/GNB3/GNG5
REACTOME_TRANSPORT_TO_THE_GOLGI_AND_SUBSEQUENT_MODIFICATION	REACTOME_TRANSPORT_TO_THE_GOLGI_AND_SUBSEQUENT_MODIFICATION	REACTOME_TRANSPORT_TO_THE_GOLGI_AND_SUBSEQUENT_MODIFICATION	28	-0.425843	-0.842342	0.676012	0.845012	0.719117	2024	tags=29%, list=13%, signal=25%	B4GALT6/MANEA/MAN1C1/SEC23A/B4GALT4/MGAT4A/MGAT3/ST8SIA3
REACTOME_METABOLISM_OF_VITAMINS_AND_COFACTORS	REACTOME_METABOLISM_OF_VITAMINS_AND_COFACTORS	REACTOME_METABOLISM_OF_VITAMINS_AND_COFACTORS	42	-0.410614	-0.859669	0.67713	0.845012	0.719117	1896	tags=31%, list=12%, signal=27%	QPRT/TPK1/MOCS2/DHFR/MOCOS/SHMT1/SLC23A2/CYB5A/RFK/GSTO2/NMNAT2/ACP5/NMNAT3
REACTOME_MITOCHONDRIAL_PROTEIN_IMPORT	REACTOME_MITOCHONDRIAL_PROTEIN_IMPORT	REACTOME_MITOCHONDRIAL_PROTEIN_IMPORT	38	-0.408591	-0.844222	0.677515	0.845012	0.719117	1323	tags=24%, list=9%, signal=22%	FXN/HSPA9/GRPEL2/COX17/TIMM9/MTX2/SLC25A12/SLC25A4/LDHD
REACTOME_REGULATION_OF_INSULIN_SECRETION_BY_GLUCAGON_LIKE_PEPTIDE1	REACTOME_REGULATION_OF_INSULIN_SECRETION_BY_GLUCAGON_LIKE_PEPTIDE1	REACTOME_REGULATION_OF_INSULIN_SECRETION_BY_GLUCAGON_LIKE_PEPTIDE1	36	-0.413705	-0.841426	0.679641	0.845315	0.719375	1831	tags=25%, list=12%, signal=22%	KCNB1/GNG7/GNB5/ITPR3/GNG2/GNG4/PRKAR2B/KCNG2/KCNS3
REACTOME_CLASS_B_2_SECRETIN_FAMILY_RECEPTORS	REACTOME_CLASS_B_2_SECRETIN_FAMILY_RECEPTORS	REACTOME_CLASS_B_2_SECRETIN_FAMILY_RECEPTORS	67	-0.388866	-0.872991	0.684354	0.848825	0.722362	2552	tags=25%, list=17%, signal=21%	FZD1/FZD8/PTHLH/FZD3/GNG7/FZD7/WNT3/CD55/GNB5/FZD5/FZD4/RAMP1/GNG2/GNG4/WNT6/WNT11/FZD9
REACTOME_ANTIGEN_PRESENTATION_FOLDING_ASSEMBLY_AND_PEPTIDE_LOADING_OF_CLASS_I_MHC	REACTOME_ANTIGEN_PRESENTATION_FOLDING_ASSEMBLY_AND_PEPTIDE_LOADING_OF_CLASS_I_MHC	REACTOME_ANTIGEN_PRESENTATION_FOLDING_ASSEMBLY_AND_PEPTIDE_LOADING_OF_CLASS_I_MHC	15	-0.467013	-0.836191	0.686411	0.849032	0.722538	3325	tags=40%, list=22%, signal=31%	SAR1B/TAP1/HLA-A/B2M/SEC23A/PDIA3
REACTOME_LIPID_DIGESTION_MOBILIZATION_AND_TRANSPORT	REACTOME_LIPID_DIGESTION_MOBILIZATION_AND_TRANSPORT	REACTOME_LIPID_DIGESTION_MOBILIZATION_AND_TRANSPORT	40	-0.402455	-0.837025	0.688889	0.849756	0.723154	529	tags=8%, list=3%, signal=7%	SCARB1/LIPC/LDLR
REACTOME_TRANSMISSION_ACROSS_CHEMICAL_SYNAPSES	REACTOME_TRANSMISSION_ACROSS_CHEMICAL_SYNAPSES	REACTOME_TRANSMISSION_ACROSS_CHEMICAL_SYNAPSES	141	-0.363579	-0.892473	0.692121	0.851404	0.724557	2025	tags=18%, list=13%, signal=16%	GRIA1/RPS6KA1/GNG7/CALM2/CALM1/CHRNA5/GNB5/ADCY9/GLS/SLC17A7/GRIA3/GNG2/GABRA2/PRKCA/GNG4/GNAI1/SLC1A1/EPB41L1/ALDH2/GLS2/ADCY7/ALDH5A1/SYT1/KCNJ12/DLG3
REACTOME_BASIGIN_INTERACTIONS	REACTOME_BASIGIN_INTERACTIONS	REACTOME_BASIGIN_INTERACTIONS	19	0.397182	0.843464	0.698765	0.855376	0.727937	1709	tags=21%, list=11%, signal=19%	PPIL2/BSG/ITGB1/SLC3A2
REACTOME_PHOSPHOLIPASE_C_MEDIATED_CASCADE	REACTOME_PHOSPHOLIPASE_C_MEDIATED_CASCADE	REACTOME_PHOSPHOLIPASE_C_MEDIATED_CASCADE	48	-0.396136	-0.849868	0.701149	0.855376	0.727937	1708	tags=17%, list=11%, signal=15%	CALM2/CALM1/ADCY9/ITPR3/PRKCA/PDE1A/ADCY7/PRKAR2B
REACTOME_ADHERENS_JUNCTIONS_INTERACTIONS	REACTOME_ADHERENS_JUNCTIONS_INTERACTIONS	REACTOME_ADHERENS_JUNCTIONS_INTERACTIONS	19	-0.447436	-0.830787	0.701843	0.855376	0.727937	1199	tags=21%, list=8%, signal=19%	CDH10/CDH13/CDH3/CDH1
REACTOME_SPHINGOLIPID_DE_NOVO_BIOSYNTHESIS	REACTOME_SPHINGOLIPID_DE_NOVO_BIOSYNTHESIS	REACTOME_SPHINGOLIPID_DE_NOVO_BIOSYNTHESIS	20	-0.447416	-0.83918	0.70297	0.855376	0.727937	3398	tags=30%, list=22%, signal=23%	ACER3/PRKD1/SPTLC2/SGPP1/KDSR/SGMS1
REACTOME_CELL_SURFACE_INTERACTIONS_AT_THE_VASCULAR_WALL	REACTOME_CELL_SURFACE_INTERACTIONS_AT_THE_VASCULAR_WALL	REACTOME_CELL_SURFACE_INTERACTIONS_AT_THE_VASCULAR_WALL	73	-0.378681	-0.861637	0.705882	0.856598	0.728977	1592	tags=15%, list=10%, signal=14%	THBD/LYN/PROS1/CXADR/ANGPT1/ATP1B2/CD47/JAM2/TEK/SIRPA/F11R
REACTOME_SIGNALING_BY_RHO_GTPASES	REACTOME_SIGNALING_BY_RHO_GTPASES	REACTOME_SIGNALING_BY_RHO_GTPASES	91	-0.375556	-0.869387	0.709043	0.858114	0.730267	2309	tags=25%, list=15%, signal=22%	ARHGAP44/ARHGDIB/OBSCN/ARHGEF16/RHOBTB2/NGEF/FGD4/DEPDC7/ARHGAP18/FGD3/OCRL/MCF2/NET1/ARHGAP12/VAV3/ARHGAP20/ARAP3/PREX1/ARAP2/RAC2/ARHGAP22/ARHGAP25/RHOV
REACTOME_CIRCADIAN_REPRESSION_OF_EXPRESSION_BY_REV_ERBA	REACTOME_CIRCADIAN_REPRESSION_OF_EXPRESSION_BY_REV_ERBA	REACTOME_CIRCADIAN_REPRESSION_OF_EXPRESSION_BY_REV_ERBA	19	-0.439299	-0.815678	0.720268	0.869356	0.739834	1552	tags=16%, list=10%, signal=14%	PPARA/SMARCD3/PPARGC1A
REACTOME_GAB1_SIGNALOSOME	REACTOME_GAB1_SIGNALOSOME	REACTOME_GAB1_SIGNALOSOME	28	-0.410544	-0.812079	0.722741	0.870002	0.740384	845	tags=14%, list=6%, signal=14%	THEM4/PAG1/EGF/TRIB3
REACTOME_MEIOTIC_SYNAPSIS	REACTOME_MEIOTIC_SYNAPSIS	REACTOME_MEIOTIC_SYNAPSIS	25	-0.412374	-0.801945	0.724843	0.870199	0.740551	1664	tags=24%, list=11%, signal=21%	RAD21/SYNE2/SMC3/STAG2/SYNE1/HSPA2
REACTOME_LIGAND_GATED_ION_CHANNEL_TRANSPORT	REACTOME_LIGAND_GATED_ION_CHANNEL_TRANSPORT	REACTOME_LIGAND_GATED_ION_CHANNEL_TRANSPORT	15	0.405153	0.813396	0.728972	0.872822	0.742784	640	tags=7%, list=4%, signal=6%	GABRR1
REACTOME_ACTIVATED_TAK1_MEDIATES_P38_MAPK_ACTIVATION	REACTOME_ACTIVATED_TAK1_MEDIATES_P38_MAPK_ACTIVATION	REACTOME_ACTIVATED_TAK1_MEDIATES_P38_MAPK_ACTIVATION	15	0.404692	0.812471	0.731308	0.873291	0.743183	796	tags=20%, list=5%, signal=19%	MAPKAPK2/IKBKG/IRAK1
REACTOME_INSULIN_RECEPTOR_RECYCLING	REACTOME_INSULIN_RECEPTOR_RECYCLING	REACTOME_INSULIN_RECEPTOR_RECYCLING	19	0.386812	0.821444	0.735802	0.876327	0.745767	1387	tags=16%, list=9%, signal=14%	ATP6V0B/ATP6V0D1/ATP6V0D2
REACTOME_CELL_JUNCTION_ORGANIZATION	REACTOME_CELL_JUNCTION_ORGANIZATION	REACTOME_CELL_JUNCTION_ORGANIZATION	50	-0.381075	-0.819957	0.740688	0.879812	0.748732	2310	tags=22%, list=15%, signal=19%	VASP/PARD6A/CDH15/LAMA3/PARD6B/COL17A1/CDH10/CDH13/CDH3/CDH1/F11R
REACTOME_SIGNALING_BY_FGFR_IN_DISEASE	REACTOME_SIGNALING_BY_FGFR_IN_DISEASE	REACTOME_SIGNALING_BY_FGFR_IN_DISEASE	104	0.313857	0.887806	0.745614	0.883326	0.751723	2351	tags=19%, list=15%, signal=16%	BCR/FGFR2/PPP2R1A/TSC2/PLCG1/FGFR1/FOXO3/CPSF6/SHC1/MAPK3/PRKACA/CUX1/CDKN1A/HRAS/CALM3/PIK3R1/RAF1/NRAS/MAP2K2/MYO18A
REACTOME_VIF_MEDIATED_DEGRADATION_OF_APOBEC3G	REACTOME_VIF_MEDIATED_DEGRADATION_OF_APOBEC3G	REACTOME_VIF_MEDIATED_DEGRADATION_OF_APOBEC3G	42	0.338431	0.844303	0.747748	0.883523	0.75189	3094	tags=21%, list=20%, signal=17%	PSMD3/PSMC4/PSMC3/PSMD13/PSME2/PSMD11/PSMF1/PSMD2/PSMA7
REACTOME_DARPP_32_EVENTS	REACTOME_DARPP_32_EVENTS	REACTOME_DARPP_32_EVENTS	22	-0.415535	-0.787713	0.752827	0.885245	0.753356	1708	tags=18%, list=11%, signal=16%	CALM2/CALM1/PRKAR2B/PDE4B
REACTOME_ACTIVATED_NOTCH1_TRANSMITS_SIGNAL_TO_THE_NUCLEUS	REACTOME_ACTIVATED_NOTCH1_TRANSMITS_SIGNAL_TO_THE_NUCLEUS	REACTOME_ACTIVATED_NOTCH1_TRANSMITS_SIGNAL_TO_THE_NUCLEUS	21	0.368588	0.806543	0.753149	0.885245	0.753356	681	tags=14%, list=4%, signal=14%	JAG1/ADAM17/PSENEN
REACTOME_IL_2_SIGNALING	REACTOME_IL_2_SIGNALING	REACTOME_IL_2_SIGNALING	33	-0.392966	-0.798774	0.75643	0.886336	0.754284	1249	tags=9%, list=8%, signal=8%	PIK3CD/IL2RB/JAK3
REACTOME_INTERACTION_BETWEEN_L1_AND_ANKYRINS	REACTOME_INTERACTION_BETWEEN_L1_AND_ANKYRINS	REACTOME_INTERACTION_BETWEEN_L1_AND_ANKYRINS	19	0.37939	0.805682	0.758025	0.886336	0.754284	10	tags=5%, list=0%, signal=5%	SPTBN5
REACTOME_INCRETIN_SYNTHESIS_SECRETION_AND_INACTIVATION	REACTOME_INCRETIN_SYNTHESIS_SECRETION_AND_INACTIVATION	REACTOME_INCRETIN_SYNTHESIS_SECRETION_AND_INACTIVATION	16	-0.429831	-0.773346	0.7642	0.891235	0.758454	215	tags=12%, list=1%, signal=12%	SPCS2/SEC11C
REACTOME_PI3K_AKT_ACTIVATION	REACTOME_PI3K_AKT_ACTIVATION	REACTOME_PI3K_AKT_ACTIVATION	27	-0.390231	-0.767026	0.767551	0.891657	0.758812	117	tags=15%, list=1%, signal=15%	THEM4/PIK3CB/IRS2/TRIB3
REACTOME_IL_3_5_AND_GM_CSF_SIGNALING	REACTOME_IL_3_5_AND_GM_CSF_SIGNALING	REACTOME_IL_3_5_AND_GM_CSF_SIGNALING	35	-0.38681	-0.784817	0.768533	0.891657	0.758812	2301	tags=20%, list=15%, signal=17%	YES1/BLNK/PIK3CB/LYN/PIK3CD/IL2RB/JAK3
REACTOME_PROTEOLYTIC_CLEAVAGE_OF_SNARE_COMPLEX_PROTEINS	REACTOME_PROTEOLYTIC_CLEAVAGE_OF_SNARE_COMPLEX_PROTEINS	REACTOME_PROTEOLYTIC_CLEAVAGE_OF_SNARE_COMPLEX_PROTEINS	15	0.393057	0.789112	0.775701	0.893005	0.75996	2179	tags=20%, list=14%, signal=17%	STX5/STX4/STX3
REACTOME_KINESINS	REACTOME_KINESINS	REACTOME_KINESINS	18	0.371339	0.779573	0.78043	0.893005	0.75996	2016	tags=17%, list=13%, signal=14%	KIF22/KIF23/KIF11
REACTOME_PLATELET_HOMEOSTASIS	REACTOME_PLATELET_HOMEOSTASIS	REACTOME_PLATELET_HOMEOSTASIS	61	-0.36336	-0.804865	0.780556	0.893005	0.75996	1459	tags=21%, list=10%, signal=19%	GNG7/GNB5/ITPR3/GNG2/LRP8/GNG4/PTGIR/NOS2/PDE1A/SLC8A1/PDE2A/PLA2G4A/FGR
REACTOME_MEIOSIS	REACTOME_MEIOSIS	REACTOME_MEIOSIS	45	0.335397	0.842391	0.782051	0.893005	0.75996	2151	tags=22%, list=14%, signal=19%	BLM/LMNB1/CDK4/MND1/TOP3A/SUN2/BRCA1/RAD51/SMC1A/LMNA
REACTOME_GLUCOSE_TRANSPORT	REACTOME_GLUCOSE_TRANSPORT	REACTOME_GLUCOSE_TRANSPORT	31	0.350742	0.821507	0.782857	0.893005	0.75996	2986	tags=32%, list=20%, signal=26%	AAAS/G6PC3/NUP188/NUP43/HK2/NUP88/NUP85/NUP214/NUP155/NUP50
REACTOME_SIGNALING_BY_ROBO_RECEPTOR	REACTOME_SIGNALING_BY_ROBO_RECEPTOR	REACTOME_SIGNALING_BY_ROBO_RECEPTOR	22	0.357059	0.786968	0.78329	0.893005	0.75996	2374	tags=23%, list=16%, signal=19%	GPC1/PFN1/EVL/ABL1/ENAH
REACTOME_NETRIN1_SIGNALING	REACTOME_NETRIN1_SIGNALING	REACTOME_NETRIN1_SIGNALING	29	-0.381285	-0.760159	0.783617	0.893005	0.75996	1417	tags=21%, list=9%, signal=19%	PRKCQ/NTN1/PITPNA/NCK1/SLIT3/EZR
REACTOME_TRAFFICKING_OF_AMPA_RECEPTORS	REACTOME_TRAFFICKING_OF_AMPA_RECEPTORS	REACTOME_TRAFFICKING_OF_AMPA_RECEPTORS	21	-0.404761	-0.759306	0.78843	0.896215	0.762692	2236	tags=24%, list=15%, signal=20%	CAMK2B/GRIA1/GRIA3/PRKCA/EPB41L1
REACTOME_ANTIVIRAL_MECHANISM_BY_IFN_STIMULATED_GENES	REACTOME_ANTIVIRAL_MECHANISM_BY_IFN_STIMULATED_GENES	REACTOME_ANTIVIRAL_MECHANISM_BY_IFN_STIMULATED_GENES	55	-0.366668	-0.799232	0.792135	0.898153	0.764341	1809	tags=16%, list=12%, signal=14%	SEH1L/STAT1/PPM1B/TPR/EIF4A2/MX1/HERC5/MX2/IFIT1
REACTOME_TAK1_ACTIVATES_NFKB_BY_PHOSPHORYLATION_AND_ACTIVATION_OF_IKKS_COMPLEX	REACTOME_TAK1_ACTIVATES_NFKB_BY_PHOSPHORYLATION_AND_ACTIVATION_OF_IKKS_COMPLEX	REACTOME_TAK1_ACTIVATES_NFKB_BY_PHOSPHORYLATION_AND_ACTIVATION_OF_IKKS_COMPLEX	18	0.362886	0.761827	0.806683	0.912344	0.776417	858	tags=22%, list=6%, signal=21%	AGER/IKBKG/IRAK1/RELA
REACTOME_APOPTOTIC_CLEAVAGE_OF_CELLULAR_PROTEINS	REACTOME_APOPTOTIC_CLEAVAGE_OF_CELLULAR_PROTEINS	REACTOME_APOPTOTIC_CLEAVAGE_OF_CELLULAR_PROTEINS	34	-0.373664	-0.760402	0.809955	0.913743	0.777608	359	tags=24%, list=2%, signal=23%	PLEC/CASP6/ROCK1/DSG2/PRKCQ/CASP7/MAPT/CDH1
REACTOME_IRON_UPTAKE_AND_TRANSPORT	REACTOME_IRON_UPTAKE_AND_TRANSPORT	REACTOME_IRON_UPTAKE_AND_TRANSPORT	30	0.344012	0.804099	0.813559	0.915509	0.779111	1387	tags=17%, list=9%, signal=15%	TFRC/MCOLN1/ATP6V0B/ATP6V0D1/ATP6V0D2
REACTOME_GABA_B_RECEPTOR_ACTIVATION	REACTOME_GABA_B_RECEPTOR_ACTIVATION	REACTOME_GABA_B_RECEPTOR_ACTIVATION	32	-0.368869	-0.745394	0.822188	0.922907	0.785406	1785	tags=22%, list=12%, signal=19%	GNG7/ADCY9/GNG2/GNG4/GNAI1/ADCY7/KCNJ12
REACTOME_ACTIVATION_OF_GENES_BY_ATF4	REACTOME_ACTIVATION_OF_GENES_BY_ATF4	REACTOME_ACTIVATION_OF_GENES_BY_ATF4	22	-0.379975	-0.720303	0.830372	0.928418	0.790097	2190	tags=23%, list=14%, signal=20%	HERPUD1/ATF4/CCL2/EXOSC7/ASNS
REACTOME_PTM_GAMMA_CARBOXYLATION_HYPUSINE_FORMATION_AND_ARYLSULFATASE_ACTIVATION	REACTOME_PTM_GAMMA_CARBOXYLATION_HYPUSINE_FORMATION_AND_ARYLSULFATASE_ACTIVATION	REACTOME_PTM_GAMMA_CARBOXYLATION_HYPUSINE_FORMATION_AND_ARYLSULFATASE_ACTIVATION	21	0.343399	0.751422	0.831234	0.928418	0.790097	1883	tags=29%, list=12%, signal=25%	EIF5A/GGCX/SUMF2/DOHH/VKORC1/FURIN
REACTOME_PI_3K_CASCADE	REACTOME_PI_3K_CASCADE	REACTOME_PI_3K_CASCADE	42	-0.357971	-0.749454	0.838565	0.932214	0.793327	117	tags=7%, list=1%, signal=7%	FGFR3/THEM4/TRIB3
REACTOME_CITRIC_ACID_CYCLE_TCA_CYCLE	REACTOME_CITRIC_ACID_CYCLE_TCA_CYCLE	REACTOME_CITRIC_ACID_CYCLE_TCA_CYCLE	15	0.365267	0.73332	0.838785	0.932214	0.793327	2466	tags=27%, list=16%, signal=22%	SDHA/DLST/IDH3G/IDH2
REACTOME_APOPTOTIC_EXECUTION_PHASE	REACTOME_APOPTOTIC_EXECUTION_PHASE	REACTOME_APOPTOTIC_EXECUTION_PHASE	39	-0.357647	-0.742185	0.842963	0.934544	0.79531	359	tags=23%, list=2%, signal=23%	DFFA/PLEC/CASP6/ROCK1/DSG2/PRKCQ/CASP7/MAPT/CDH1
REACTOME_NITRIC_OXIDE_STIMULATES_GUANYLATE_CYCLASE	REACTOME_NITRIC_OXIDE_STIMULATES_GUANYLATE_CYCLASE	REACTOME_NITRIC_OXIDE_STIMULATES_GUANYLATE_CYCLASE	16	-0.393188	-0.70742	0.845095	0.9346	0.795357	1019	tags=19%, list=7%, signal=18%	NOS2/PDE1A/PDE2A
REACTOME_PYRUVATE_METABOLISM_AND_CITRIC_ACID_TCA_CYCLE	REACTOME_PYRUVATE_METABOLISM_AND_CITRIC_ACID_TCA_CYCLE	REACTOME_PYRUVATE_METABOLISM_AND_CITRIC_ACID_TCA_CYCLE	31	0.338793	0.793521	0.848571	0.936139	0.796667	1781	tags=26%, list=12%, signal=23%	PDK2/PDK4/SDHA/DLST/BSG/PDPR/D2HGDH/IDH3G
REACTOME_BOTULINUM_NEUROTOXICITY	REACTOME_BOTULINUM_NEUROTOXICITY	REACTOME_BOTULINUM_NEUROTOXICITY	17	-0.383117	-0.69704	0.859829	0.946199	0.805229	2688	tags=29%, list=18%, signal=24%	STX2/STX12/STX8/STX7/SYT1
REACTOME_SIGNALING_BY_THE_B_CELL_RECEPTOR_BCR	REACTOME_SIGNALING_BY_THE_B_CELL_RECEPTOR_BCR	REACTOME_SIGNALING_BY_THE_B_CELL_RECEPTOR_BCR	106	0.295263	0.838056	0.862222	0.946199	0.805229	2084	tags=20%, list=14%, signal=17%	PSMD3/IKBKG/TSC2/PLCG1/FYN/FBXW11/RELA/FOXO3/PSMC4/PSMC3/SHC1/CDKN1A/STIM1/HRAS/PSMD13/CBLB/CALM3/NFKBIB/PIK3R1/NRAS/PSME2
REACTOME_TOLL_RECEPTOR_CASCADES	REACTOME_TOLL_RECEPTOR_CASCADES	REACTOME_TOLL_RECEPTOR_CASCADES	92	-0.329851	-0.766924	0.86606	0.946199	0.805229	1472	tags=24%, list=10%, signal=22%	RPS6KA3/MAP2K4/MAP2K3/TLR5/RIPK2/TBK1/MAPK9/RPS6KA1/RPS6KA5/S100B/TLR3/PELI3/PLCG2/MAP2K6/UNC93B1/TLR2/LGMN/NFKBIA/NOD2/LY96/SIGIRR/TLR1
REACTOME_RNA_POL_I_TRANSCRIPTION	REACTOME_RNA_POL_I_TRANSCRIPTION	REACTOME_RNA_POL_I_TRANSCRIPTION	24	0.330842	0.736948	0.86612	0.946199	0.805229	2241	tags=21%, list=15%, signal=18%	EHMT2/TAF1C/MAPK3/ERCC2/GTF2H4
REACTOME_INTERACTIONS_OF_VPR_WITH_HOST_CELLULAR_PROTEINS	REACTOME_INTERACTIONS_OF_VPR_WITH_HOST_CELLULAR_PROTEINS	REACTOME_INTERACTIONS_OF_VPR_WITH_HOST_CELLULAR_PROTEINS	24	-0.366358	-0.707582	0.869497	0.947583	0.806406	2932	tags=38%, list=19%, signal=30%	NUP35/NUP133/NUP210/NUP205/SEH1L/HMGA1/SLC25A5/TPR/SLC25A4
REACTOME_DIABETES_PATHWAYS	REACTOME_DIABETES_PATHWAYS	REACTOME_DIABETES_PATHWAYS	111	-0.325165	-0.771233	0.875321	0.951577	0.809805	827	tags=8%, list=5%, signal=8%	KDELR3/RAB27A/PDIA5/ASNS/PLA2G7/EXOC6/BCHE/SEC11C/IGFBP6
REACTOME_CIRCADIAN_CLOCK	REACTOME_CIRCADIAN_CLOCK	REACTOME_CIRCADIAN_CLOCK	43	-0.34062	-0.716377	0.8774	0.951577	0.809805	2574	tags=26%, list=17%, signal=21%	ARNTL2/BTRC/F7/BHLHE41/FBXL3/PPARA/DBP/SERPINE1/SMARCD3/SREBF1/PPARGC1A
REACTOME_PERK_REGULATED_GENE_EXPRESSION	REACTOME_PERK_REGULATED_GENE_EXPRESSION	REACTOME_PERK_REGULATED_GENE_EXPRESSION	24	-0.360088	-0.695472	0.882075	0.954342	0.812158	2190	tags=21%, list=14%, signal=18%	HERPUD1/ATF4/CCL2/EXOSC7/ASNS
REACTOME_ANTIGEN_ACTIVATES_B_CELL_RECEPTOR_LEADING_TO_GENERATION_OF_SECOND_MESSENGERS	REACTOME_ANTIGEN_ACTIVATES_B_CELL_RECEPTOR_LEADING_TO_GENERATION_OF_SECOND_MESSENGERS	REACTOME_ANTIGEN_ACTIVATES_B_CELL_RECEPTOR_LEADING_TO_GENERATION_OF_SECOND_MESSENGERS	26	-0.35444	-0.693375	0.885938	0.95489	0.812625	1708	tags=31%, list=11%, signal=27%	BLNK/CALM2/CALM1/LYN/ITPR3/PIK3CD/PLCG2/NCK1
REACTOME_GLYCOGEN_BREAKDOWN_GLYCOGENOLYSIS	REACTOME_GLYCOGEN_BREAKDOWN_GLYCOGENOLYSIS	REACTOME_GLYCOGEN_BREAKDOWN_GLYCOGENOLYSIS	15	-0.369911	-0.662328	0.888502	0.95489	0.812625	1765	tags=40%, list=12%, signal=35%	GYG1/AGL/CALM2/CALM1/PHKB/PYGL
REACTOME_SYNTHESIS_OF_PIPS_AT_THE_PLASMA_MEMBRANE	REACTOME_SYNTHESIS_OF_PIPS_AT_THE_PLASMA_MEMBRANE	REACTOME_SYNTHESIS_OF_PIPS_AT_THE_PLASMA_MEMBRANE	22	0.32471	0.715669	0.890339	0.95489	0.812625	503	tags=9%, list=3%, signal=9%	INPPL1/PIP5K1C
REACTOME_CDT1_ASSOCIATION_WITH_THE_CDC6_ORC_ORIGIN_COMPLEX	REACTOME_CDT1_ASSOCIATION_WITH_THE_CDC6_ORC_ORIGIN_COMPLEX	REACTOME_CDT1_ASSOCIATION_WITH_THE_CDC6_ORC_ORIGIN_COMPLEX	49	0.307655	0.77981	0.891089	0.95489	0.812625	3884	tags=29%, list=25%, signal=21%	PSMD3/PSMC4/PSMC3/PSMD13/PSME2/MCM8/PSMD11/PSMF1/PSMD2/PSMA7/UBA52/ORC3/PSME4/PSMA6
REACTOME_BMAL1_CLOCK_NPAS2_ACTIVATES_CIRCADIAN_EXPRESSION	REACTOME_BMAL1_CLOCK_NPAS2_ACTIVATES_CIRCADIAN_EXPRESSION	REACTOME_BMAL1_CLOCK_NPAS2_ACTIVATES_CIRCADIAN_EXPRESSION	29	-0.343848	-0.685522	0.8949	0.955015	0.812731	2574	tags=28%, list=17%, signal=23%	ARNTL2/F7/BHLHE41/PPARA/DBP/SERPINE1/SMARCD3/PPARGC1A
REACTOME_REGULATION_OF_SIGNALING_BY_CBL	REACTOME_REGULATION_OF_SIGNALING_BY_CBL	REACTOME_REGULATION_OF_SIGNALING_BY_CBL	15	-0.368245	-0.659344	0.89547	0.955015	0.812731	2301	tags=33%, list=15%, signal=28%	YES1/BLNK/PIK3CB/LYN/PIK3CD
REACTOME_MYOGENESIS	REACTOME_MYOGENESIS	REACTOME_MYOGENESIS	19	0.328534	0.697682	0.898765	0.955015	0.812731	2215	tags=21%, list=14%, signal=18%	MEF2C/CTNNB1/BOC/ABL1
REACTOME_TRAF6_MEDIATED_IRF7_ACTIVATION	REACTOME_TRAF6_MEDIATED_IRF7_ACTIVATION	REACTOME_TRAF6_MEDIATED_IRF7_ACTIVATION	20	-0.348878	-0.65436	0.90099	0.955015	0.812731	429	tags=20%, list=3%, signal=19%	SIKE1/TANK/TBK1/IFIH1
REACTOME_PI_METABOLISM	REACTOME_PI_METABOLISM	REACTOME_PI_METABOLISM	38	0.311611	0.759701	0.90184	0.955015	0.812731	1963	tags=18%, list=13%, signal=16%	INPPL1/PIP5K1C/PI4KB/ARF3/PI4KA/VAC14/PIK3R1
REACTOME_RNA_POL_I_TRANSCRIPTION_TERMINATION	REACTOME_RNA_POL_I_TRANSCRIPTION_TERMINATION	REACTOME_RNA_POL_I_TRANSCRIPTION_TERMINATION	17	0.323922	0.676472	0.908873	0.956564	0.814049	2241	tags=18%, list=15%, signal=15%	TAF1C/ERCC2/GTF2H4
REACTOME_CREB_PHOSPHORYLATION_THROUGH_THE_ACTIVATION_OF_RAS	REACTOME_CREB_PHOSPHORYLATION_THROUGH_THE_ACTIVATION_OF_RAS	REACTOME_CREB_PHOSPHORYLATION_THROUGH_THE_ACTIVATION_OF_RAS	23	0.315168	0.695148	0.909341	0.956564	0.814049	1980	tags=17%, list=13%, signal=15%	CAMK2D/HRAS/CALM3/RAF1
REACTOME_DOWNSTREAM_SIGNALING_OF_ACTIVATED_FGFR	REACTOME_DOWNSTREAM_SIGNALING_OF_ACTIVATED_FGFR	REACTOME_DOWNSTREAM_SIGNALING_OF_ACTIVATED_FGFR	82	-0.321147	-0.738388	0.909695	0.956564	0.814049	1708	tags=11%, list=11%, signal=10%	CALM2/CALM1/ADCY9/ITPR3/PRKCA/PDE1A/ADCY7/PRKAR2B/TRIB3
REACTOME_MYD88_MAL_CASCADE_INITIATED_ON_PLASMA_MEMBRANE	REACTOME_MYD88_MAL_CASCADE_INITIATED_ON_PLASMA_MEMBRANE	REACTOME_MYD88_MAL_CASCADE_INITIATED_ON_PLASMA_MEMBRANE	67	-0.319465	-0.717187	0.919728	0.961387	0.818154	1472	tags=19%, list=10%, signal=18%	RIPK2/MAPK9/RPS6KA1/RPS6KA5/S100B/PELI3/MAP2K6/TLR2/NFKBIA/NOD2/LY96/SIGIRR/TLR1
REACTOME_RIG_I_MDA5_MEDIATED_INDUCTION_OF_IFN_ALPHA_BETA_PATHWAYS	REACTOME_RIG_I_MDA5_MEDIATED_INDUCTION_OF_IFN_ALPHA_BETA_PATHWAYS	REACTOME_RIG_I_MDA5_MEDIATED_INDUCTION_OF_IFN_ALPHA_BETA_PATHWAYS	52	-0.316876	-0.689054	0.920168	0.961387	0.818154	572	tags=8%, list=4%, signal=7%	S100B/NFKBIA/IFIH1/HERC5
REACTOME_SRP_DEPENDENT_COTRANSLATIONAL_PROTEIN_TARGETING_TO_MEMBRANE	REACTOME_SRP_DEPENDENT_COTRANSLATIONAL_PROTEIN_TARGETING_TO_MEMBRANE	REACTOME_SRP_DEPENDENT_COTRANSLATIONAL_PROTEIN_TARGETING_TO_MEMBRANE	101	0.285233	0.803754	0.920705	0.961387	0.818154	4870	tags=45%, list=32%, signal=31%	RPL39/SRPRB/RPS20/RPS29/RPS15A/RPS21/SSR4/RPS3A/SPCS1/RPL3/RPL35/SRP68/DDOST/RPS17/RPL41/RPL17/RPL27/RPL7A/RPL37/RPLP2/RPL35A/UBA52/RPL10A/RPL12/RPS25/SEC61G/RPL36/RPL30/RPS13/RPL26L1/RPL9/RPL29/SSR3/RPL13A/RPS16/SEC61A1/RPL24/RPL18A/RPS26/RPS7/RPL34/RPN1/RPS18/SRP9/RPS11
REACTOME_ACTIVATED_TLR4_SIGNALLING	REACTOME_ACTIVATED_TLR4_SIGNALLING	REACTOME_ACTIVATED_TLR4_SIGNALLING	75	-0.317626	-0.725068	0.923899	0.962484	0.819087	2215	tags=20%, list=14%, signal=17%	RIPK2/TBK1/MAPK9/RPS6KA1/RPS6KA5/S100B/TLR3/PELI3/MAP2K6/TLR2/NFKBIA/NOD2/LY96/SIGIRR/TLR1
REACTOME_ACTIVATION_OF_NMDA_RECEPTOR_UPON_GLUTAMATE_BINDING_AND_POSTSYNAPTIC_EVENTS	REACTOME_ACTIVATION_OF_NMDA_RECEPTOR_UPON_GLUTAMATE_BINDING_AND_POSTSYNAPTIC_EVENTS	REACTOME_ACTIVATION_OF_NMDA_RECEPTOR_UPON_GLUTAMATE_BINDING_AND_POSTSYNAPTIC_EVENTS	32	-0.328001	-0.662808	0.927052	0.963533	0.81998	2613	tags=25%, list=17%, signal=21%	RPS6KA3/CAMK4/CAMK2B/GRIA1/RPS6KA1/CALM2/CALM1/GRIA3
REACTOME_FACTORS_INVOLVED_IN_MEGAKARYOCYTE_DEVELOPMENT_AND_PLATELET_PRODUCTION	REACTOME_FACTORS_INVOLVED_IN_MEGAKARYOCYTE_DEVELOPMENT_AND_PLATELET_PRODUCTION	REACTOME_FACTORS_INVOLVED_IN_MEGAKARYOCYTE_DEVELOPMENT_AND_PLATELET_PRODUCTION	90	0.283086	0.786437	0.933884	0.96835	0.82408	2215	tags=14%, list=14%, signal=12%	KIF22/SH2B1/EHD1/VPS45/IRF1/KIF23/PRKACA/TP53/IRF3/MAFG/KIF11/JMJD1C/ABL1
REACTOME_DOWNSTREAM_SIGNALING_EVENTS_OF_B_CELL_RECEPTOR_BCR	REACTOME_DOWNSTREAM_SIGNALING_EVENTS_OF_B_CELL_RECEPTOR_BCR	REACTOME_DOWNSTREAM_SIGNALING_EVENTS_OF_B_CELL_RECEPTOR_BCR	80	0.291531	0.79365	0.936	0.96835	0.82408	3343	tags=30%, list=22%, signal=24%	PSMD3/IKBKG/TSC2/FBXW11/RELA/FOXO3/PSMC4/PSMC3/CDKN1A/HRAS/PSMD13/NFKBIB/NRAS/PSME2/IKBKB/PSMD11/PSMF1/PSMD2/MAP3K7/PSMA7/KRAS/GSK3A/MAPKAP1/CUL1
REACTOME_SIGNALING_BY_EGFR_IN_CANCER	REACTOME_SIGNALING_BY_EGFR_IN_CANCER	REACTOME_SIGNALING_BY_EGFR_IN_CANCER	88	-0.303432	-0.699617	0.945695	0.974564	0.829368	1708	tags=14%, list=11%, signal=12%	CALM2/PAG1/CALM1/ADCY9/ITPR3/PRKCA/PDE1A/HSP90AA1/EGF/ADCY7/PRKAR2B/TRIB3
REACTOME_OLFACTORY_SIGNALING_PATHWAY	REACTOME_OLFACTORY_SIGNALING_PATHWAY	REACTOME_OLFACTORY_SIGNALING_PATHWAY	99	0.28018	0.785859	0.947826	0.974564	0.829368	6670	tags=37%, list=44%, signal=21%	GNB1/OR8D2/OR6M1/OR52K2/OR5AK2/OR7A17/OR8B8/OR2T5/OR10H2/OR10A2/OR4N4/OR1D4/OR8U1/OR1G1/OR5T2/OR4C15/OR10P1/OR1C1/OR10A4/OR7A10/OR5AP2/OR1S2/OR3A2/OR6Y1/OR51B4/OR2A25/OR2C1/OR6K2/OR3A1/OR6A2/OR2W1/OR2A14/OR7D4/OR10H4/OR10A5/OR8J1/OR1L3
REACTOME_AMINO_ACID_TRANSPORT_ACROSS_THE_PLASMA_MEMBRANE	REACTOME_AMINO_ACID_TRANSPORT_ACROSS_THE_PLASMA_MEMBRANE	REACTOME_AMINO_ACID_TRANSPORT_ACROSS_THE_PLASMA_MEMBRANE	27	-0.313701	-0.6166	0.948518	0.974564	0.829368	2748	tags=19%, list=18%, signal=15%	SLC16A10/SLC7A8/SLC43A2/SLC6A6/SLC7A1
REACTOME_CLASS_I_MHC_MEDIATED_ANTIGEN_PROCESSING_PRESENTATION	REACTOME_CLASS_I_MHC_MEDIATED_ANTIGEN_PROCESSING_PRESENTATION	REACTOME_CLASS_I_MHC_MEDIATED_ANTIGEN_PROCESSING_PRESENTATION	201	0.278132	0.864969	0.952381	0.976299	0.830844	2575	tags=20%, list=17%, signal=17%	SOCS1/UBE2C/CD36/ITGB5/WSB1/PSMD3/UBA1/FBXW11/CDC34/CUL7/UBE2H/PSMC4/LRRC41/UBA7/PSMC3/UBE2L3/HECTD3/ITGAV/RBCK1/STUB1/ANAPC5/PSMD13/UBE2M/CBLB/RNF34/UBE2E3/CUL2/UBE2E1/TRIM11/PSME2/SEC31A/ANAPC2/UBE3B/RNF123/UBE2G2/ZBTB16/TPP2/BLMH/RNF25/SEC13/PJA2
REACTOME_POST_NMDA_RECEPTOR_ACTIVATION_EVENTS	REACTOME_POST_NMDA_RECEPTOR_ACTIVATION_EVENTS	REACTOME_POST_NMDA_RECEPTOR_ACTIVATION_EVENTS	29	0.290255	0.673102	0.957746	0.977538	0.831899	3270	tags=24%, list=21%, signal=19%	CAMK2D/HRAS/CALM3/RAF1/ADCY1/RRAS/AKAP9
REACTOME_GLUCONEOGENESIS	REACTOME_GLUCONEOGENESIS	REACTOME_GLUCONEOGENESIS	28	-0.313634	-0.620385	0.957944	0.977538	0.831899	855	tags=14%, list=6%, signal=14%	PCK2/MDH1/SLC25A12/FBP1
REACTOME_ANTIGEN_PROCESSING_UBIQUITINATION_PROTEASOME_DEGRADATION	REACTOME_ANTIGEN_PROCESSING_UBIQUITINATION_PROTEASOME_DEGRADATION	REACTOME_ANTIGEN_PROCESSING_UBIQUITINATION_PROTEASOME_DEGRADATION	173	-0.286965	-0.720905	0.96266	0.980124	0.834099	1621	tags=9%, list=11%, signal=8%	FBXO17/PSMB8/FBXO6/TRIP12/RNF182/UBR1/KLHL13/DTX3L/DZIP3/RNF144B/CDC27/ASB2/ASB9/TRIM63/FBXO2
REACTOME_METABOLISM_OF_NUCLEOTIDES	REACTOME_METABOLISM_OF_NUCLEOTIDES	REACTOME_METABOLISM_OF_NUCLEOTIDES	57	-0.296277	-0.652743	0.965612	0.980355	0.834296	1608	tags=14%, list=11%, signal=13%	CAT/TXN/DCK/HPRT1/ADK/NT5E/PNP/GLRX
REACTOME_RNA_POL_I_TRANSCRIPTION_INITIATION	REACTOME_RNA_POL_I_TRANSCRIPTION_INITIATION	REACTOME_RNA_POL_I_TRANSCRIPTION_INITIATION	21	0.290221	0.63506	0.967254	0.980355	0.834296	2241	tags=19%, list=15%, signal=16%	EHMT2/TAF1C/ERCC2/GTF2H4
REACTOME_SIGNALING_BY_ILS	REACTOME_SIGNALING_BY_ILS	REACTOME_SIGNALING_BY_ILS	87	-0.291254	-0.671114	0.973369	0.98433	0.837679	2301	tags=20%, list=15%, signal=17%	MAP2K4/BTRC/YES1/BLNK/IL18/PIK3CB/RIPK2/STAT1/LYN/IL7/PELI3/PIK3CD/IL2RB/MAP2K6/CASP1/NOD2/JAK3
REACTOME_SIGNALING_BY_FGFR	REACTOME_SIGNALING_BY_FGFR	REACTOME_SIGNALING_BY_FGFR	92	-0.287069	-0.667452	0.977893	0.986683	0.839681	1708	tags=10%, list=11%, signal=9%	CALM2/CALM1/ADCY9/ITPR3/PRKCA/PDE1A/ADCY7/PRKAR2B/TRIB3
REACTOME_EGFR_DOWNREGULATION	REACTOME_EGFR_DOWNREGULATION	REACTOME_EGFR_DOWNREGULATION	17	-0.281643	-0.51242	0.984615	0.991238	0.843558	845	tags=29%, list=6%, signal=28%	AP2A2/SH3KBP1/SPRY2/EGFR/EGF
REACTOME_ER_PHAGOSOME_PATHWAY	REACTOME_ER_PHAGOSOME_PATHWAY	REACTOME_ER_PHAGOSOME_PATHWAY	51	0.274687	0.69866	0.993197	0.996405	0.847955	3884	tags=25%, list=25%, signal=19%	PSMD3/PSMC4/PSMC3/PSMD13/PSME2/PSMD11/PSMF1/PSMD2/PSMA7/UBA52/SEC61G/PSME4/PSMA6
REACTOME_IL1_SIGNALING	REACTOME_IL1_SIGNALING	REACTOME_IL1_SIGNALING	32	0.246567	0.581643	0.994186	0.996405	0.847955	3538	tags=34%, list=23%, signal=26%	IKBKG/IRAK1/TNIP2/MYD88/IKBKB/TAB1/MAP3K7/TRAF6/NOD1/CUL1/MAP3K8
REACTOME_REGULATION_OF_ORNITHINE_DECARBOXYLASE_ODC	REACTOME_REGULATION_OF_ORNITHINE_DECARBOXYLASE_ODC	REACTOME_REGULATION_OF_ORNITHINE_DECARBOXYLASE_ODC	44	0.236048	0.591326	1	1	0.851014	3094	tags=20%, list=20%, signal=16%	PSMD3/PSMC4/PSMC3/PSMD13/PSME2/PSMD11/PSMF1/PSMD2/PSMA7

[truncated: 4 more sheets: REACTOME_BT214_Co_vs_Dov, REACTOME_BT165_Co_vs_Pon, REACTOME_BT165_Co_vs_Nin, REACTOME_BT165_Co_vs_Dov]
